# Supplementary material for: A purification strategy for analysis of the DNA/RNA-associated sub-proteome from chloroplasts of mustard cotyledons
Source: Front Plant Sci. 2014 Oct 29;5:557. doi: 10.3389/fpls.2014.00557 (PMC4212876; doi:10.3389/fpls.2014.00557)
Supplement: Supplemental Table 1 — Identified peptides from the PC fraction. Spots are listed in numerical order. Accession numbers of proteins belonging to the same spot are listed in an order starting with the highest peptide coverage. Spot nr., identification number of the protein containing spot on the 2D-gels (see Supplemental Figure S1). Descriptions of depicted proteins are given as stated in the databases (see Materials and Methods). Coverage, coverage of the depicted proteins by the identified peptides; calc. pI, calculated pI of the depicted proteins based on the protein sequences in the database; MW, calculated molecular weight based on the protein sequences in the databases; z, peptide ion charge; lower case “m” in the peptide sequence, oxidized form of methionine; lower case “w” oxidized form of tryptophane; lower case “c” cystein with carbamidomethylation; lower case “k” acetylation of lysine. [file Table1.XLS]

## Sheet: Sheet1
Supplemental Table 1. Identified Peptides from the Phophocellulose Fraction of Isolated Plastids and Characterisation of their Proteins
Spot nr./	x-Spots pooled	Unique Peptides	Total Peptides	Description/	Coverage/	Calc. pI/	MW [kDa]
Accession nr.				Sequence	XCorr	z
Spot 4	4
312282041		12	72	dbj BAJ33886.1| unnamed protein product [Thellungiella halophila]	41.95	8.38	42.5791
				AGRPIPVPNSGIQISQLGHVK	6.53451	3
				LEQYIYcSSAGVYLK	4.97203	2
				SSLSAEGFDVVYDINGR	4.73861	2
				DLATAFLAVLGNEK	4.6457	2
				EAEEVEPIIDALPK	4.15299	2
				EADFTTDDmILSK	4.00256	2
				AGGFPEPEIVHYNPK	3.9241	2
				LETESLLQSK	3.74491	2
				QLPGESDQDFADFSSK	3.71076	2
				SDILPHcEVDAVDPK	3.40033	2
				DLATAFLAVLGNEKASR	3.16188	2
				DYDFVK	2.05024	1
297843724		10	58	ref XP_002889743.1| catalytic/ coenzyme binding protein [Arabidopsis lyrata subsp. lyrata]	33.86	8.38	42.4389
				AGRPIPVPNSGIQISQLGHVK	6.53451	3
				LEQYIYcSSAGVYLK	4.97203	2
				SSLSAEGFDVVYDINGR	4.73861	2
				EAEEVEPIIDALPK	4.15299	2
				AGGFPEPEIVHYNPK	3.9241	2
				EADFTTDDmVLSK	3.8708	2
				LETESLLQSK	3.74491	2
				QLPGESDQDFADFSSK	3.71076	2
				KEADFTTDDmVLSK	3.50333	2
				DYDFVK	2.05024	1
15217485		10	51	ref NP_172405.1| RNA binding protein [Arabidopsis thaliana]	30.16	8.16	42.593
				AGRPIPVPNSGIQISQLGHVK	6.53451	3
				KEADFTTDDmILSK	5.27595	2
				KEADFTTDDMILSK	4.97233	2
				LEQYIYcSSAGVYLK	4.97203	2
				SSLSAEGFDVVYDINGR	4.73861	2
				EADFTTDDmILSK	4.00256	2
				AGGFPEPEIVHYNPK	3.9241	2
				LETESLLQSK	3.74491	2
				QLPGESDQDFADFSSK	3.71076	2
				DYDFVK	2.05024	1
297841001		2	2	ref XP_002888382.1| RNA polymerase alpha subunit [Arabidopsis lyrata subsp. lyrata]	8.56	6.95	37.9058
				NALIcVQGPGYITAR	4.21144	2
				ALLGEIEGTcITR	3.63806	2
7525065		2	2	ref NP_051090.1| RNA polymerase alpha subunit [Arabidopsis thaliana]	8.51	7.58	38.113
				NALIcVQGPGYITAR	4.21144	2
				ALLGEIEGTcITR	3.63806	2
262400792		2	2	gb ACY66281.1| RNA polymerase alpha subunit [Brassica napus]	8.56	7.84	37.8248
				NALIcVQGPGYITAR	4.21144	2
				ALLGEIEGTcITR	3.63806	2
158513997		2	2	sp A4QLW5.1|RPOA_NASOF RecName: Full=DNA-directed RNA polymerase subunit alpha; Short=PEP; AltName: Full=Plastid-encoded RNA polymerase subunit alpha; Short=RNA polymerase subunit alpha	8.56	7.58	37.8639
				NALIcVQGPGYITAR	4.21144	2
				ALLGEIEGTcITR	3.63806	2
158513976		2	2	sp A4QL51.1|RPOA_DRANE RecName: Full=DNA-directed RNA polymerase subunit alpha; Short=PEP; AltName: Full=Plastid-encoded RNA polymerase subunit alpha; Short=RNA polymerase subunit alpha	8.56	7.85	37.7558
				NALIcVQGPGYITAR	4.21144	2
				ALLGEIEGTcITR	3.63806	2
158513962		2	2	sp A4QKM4.1|RPOA_CAPBU RecName: Full=DNA-directed RNA polymerase subunit alpha; Short=PEP; AltName: Full=Plastid-encoded RNA polymerase subunit alpha; Short=RNA polymerase subunit alpha	8.56	7.12	37.9288
				NALIcVQGPGYITAR	4.21144	2
				ALLGEIEGTcITR	3.63806	2
158513635		2	2	sp A4QK50.1|RPOA_ARAHI RecName: Full=DNA-directed RNA polymerase subunit alpha; Short=PEP; AltName: Full=Plastid-encoded RNA polymerase subunit alpha; Short=RNA polymerase subunit alpha	8.31	8.09	38.9846
				NAIIcVQGPGYITAR	4.21144	2
				ALLGEIEGTcITR	3.63806	2
158513629		2	2	sp A4QJW3.1|RPOA_OLIPU RecName: Full=DNA-directed RNA polymerase subunit alpha; Short=PEP; AltName: Full=Plastid-encoded RNA polymerase subunit alpha; Short=RNA polymerase subunit alpha	8.56	7.34	37.9219
				NALIcVQGPGYITAR	4.21144	2
				ALLGEIEGTcITR	3.63806	2
158513955		2	2	sp A4QKD7.1|RPOA_BARVE RecName: Full=DNA-directed RNA polymerase subunit alpha; Short=PEP; AltName: Full=Plastid-encoded RNA polymerase subunit alpha; Short=RNA polymerase subunit alpha	8.56	7.58	37.8649
				NALIcVQGPGYITAR	4.21144	2
				ALLGEIEGTcITR	3.63806	2
Spot 5	4
240256288		2	3	ref NP_196889.4| Nascent polypeptide-associated complex subunit alpha-like protein 3 [Arabidopsis thaliana]	15.2	4.55	22.044
				SPASDTYVIFGEAK	4.04457	2
				IEDLSSQLQSQAAEQFK	3.35568	2
15230476		2	3	ref NP_187845.1| Nascent polypeptide-associated complex subunit alpha-like protein 1 [Arabidopsis thaliana]	15.27	4.48	21.9689
				SPASDTYVIFGEAK	4.04457	2
				IEDLSSQIQSQAAEQFK	3.35568	2
297829788		2	3	ref XP_002882776.1| predicted protein [Arabidopsis lyrata subsp. lyrata]	17.71	5.55	19.016
				SPASDTYVIFGEAK	4.04457	2
				IEDLSSQIQSQAAEQFK	3.35568	2
297807413		2	3	ref XP_002871590.1| hypothetical protein ARALYDRAFT_909339 [Arabidopsis lyrata subsp. lyrata]	15.2	4.54	21.9879
				SPASDTYVIFGEAK	4.04457	2
				IEDLSSQLQSQAAEQFK	3.35568	2
Spot 6	4
15230779		4	8	ref NP_187329.1| thioredoxin-like protein CITRX [Arabidopsis thaliana]	22.4	5.94	20.6567
				KLSAQELQELVK	4.85375	2
				VDTDDEYEFAR	3.69385	2
				LSAQELQELVK	3.52335	2
				GLPTLFFISPDPSKDAIR	3.11226	2
297829214		4	8	ref XP_002882489.1| hypothetical protein ARALYDRAFT_477988 [Arabidopsis lyrata subsp. lyrata]	22.4	5.6	20.5817
				KLSAQELQELVK	4.85375	2
				VDTDDEYEFAR	3.69385	2
				LSAQELQELVK	3.52335	2
				GLPTLFFISPDPSKDAIR	3.11226	2
297843724		2	2	ref XP_002889743.1| catalytic/ coenzyme binding protein [Arabidopsis lyrata subsp. lyrata]	7.94	8.38	42.4389
				QLPGESDQDFADFSSK	3.32042	2
				EAEEVEPIIDALPK	3.22538	2
312282041		2	2	dbj BAJ33886.1| unnamed protein product [Thellungiella halophila]	7.92	8.38	42.5791
				QLPGESDQDFADFSSK	3.32042	2
				EAEEVEPIIDALPK	3.22538	2
Spot 7	4
297821230		8	12	ref XP_002878498.1| hypothetical protein ARALYDRAFT_486816 [Arabidopsis lyrata subsp. lyrata]	29.66	8.43	43.9954
				ELLSAGHGVTIMTVGDESSDK	4.83971	2
				YLAETFGNWASFRPQYMIGSGNNK	3.65607	3
				DLDTVRPVVDWAK	3.44389	2
				STEQPPHVEGDAVK	3.02469	2
				AVPIPGSGLQLTNISHVR	3.0088	2
				TVEIVHYDPK	2.94393	2
				QFLFISSAGIYK	2.92162	2
				NMHFYAEPR	2.59168	2
15229384		8	12	ref NP_191873.1| chloroplast stem-loop binding protein-41 [Arabidopsis thaliana]	27.09	8.43	43.9025
				YLAETFGNWASFRPQYMIGSGNNK	3.65607	3
				DLDTVRPVVDWAK	3.44389	2
				STEQPPHVEGDAVK	3.02469	2
				AVPIPGSGLQLTNISHVR	3.0088	2
				TVEIVHYDPK	2.94393	2
				QFLFISSAGIYK	2.92162	2
				FSEIVSGGGK	2.8332	2
				NMHFYAEPR	2.59168	2
Spot 11	4
297850594		3	5	ref XP_002893178.1| hypothetical protein ARALYDRAFT_472396 [Arabidopsis lyrata subsp. lyrata]	15.24	5.02	37.3114
				cAMSDYGcYNVTEPPIDAPR	3.21936	2
				SFISTQGWDSEmVVDYR	3.17099	2
				KPPDPDNDVYDFR	2.82972	2
79318316		3	4	ref NP_001031076.1| plastid transcriptionally active 6 [Arabidopsis thaliana]	14.33	5.02	37.3535
				cAMSDYGcYNVTEPPIDAPR	3.21936	2
				KPPDPDNDVYDFR	2.82972	2
				DDPTTVIEREEWTK	2.74175	2
Spot 14	2
238908349		7	11	emb CAZ40334.1| putative UDP-N-acetylmuranoylanalyl-D-2-6-diaminoligase [Raphanus sativus]	15.15	4.77	96.3287
				KVVNIDDPNAAFFVQQGNPDVPVVTFAMENTK	4.34997	3
				cELIDEEQAFGVIVDHANTPDGLSR	4.28051	3
				EALQYVDELHQAGIDTSEFPWR	3.96319	3
				MLHNGTEALVMEASPQELASGK	3.64025	3
				LSLAELLDESK	3.50332	2
				EIDIEDTLGcR	3.29804	2
				GAVAVVASK	2.22817	1
240254313		6	9	ref NP_176555.4| Mur-ligase, Mur-ligase-C and Mur-ligase-M domain-containing protein [Arabidopsis thaliana]	12.82	4.69	85.5332
				cELIDEEQAFGVIVDHANTPDGLSR	4.28051	3
				KVVNIDDPNAAFFVQQGNPNVPVVTFAMENTK	4.24911	3
				KVVNIDDPNAAFFVQQGNPNVPVVTFAmENTK	4.05148	3
				EALQYVDELHQAGIDTSEFPWR	3.96319	3
				EIDIEDTLGcR	3.29804	2
				GAVAVVASK	2.22817	1
297840127		3	5	ref XP_002887945.1| PDE316 [Arabidopsis lyrata subsp. lyrata]	7.3	4.67	84.7369
				cELIDEEQAFGVIVDHANTPDGLSR	4.28051	3
				EALQYVDELHQAGIDTSEFPWR	3.96319	3
				GAVAVVASK	2.22817	1
Spot 18	4
15220443		4	5	ref NP_172011.1| 50S ribosomal protein L6 [Arabidopsis thaliana]	24.22	9.89	24.6903
				TLTDNMVVGVSK	3.56513	2
				SEIGQFAATVR	3.50147	2
				QPIAVPSNVTIALEGQDLK	3.48651	2
				GPLGELALTYPR	3.31582	2
297848784		4	5	ref XP_002892273.1| EMB2394 [Arabidopsis lyrata subsp. lyrata]	24.22	9.83	24.6153
				TLTDNMVVGVSK	3.56513	2
				SEIGQFAATVR	3.50147	2
				QPIAVPSNVTIALEGQDLK	3.48651	2
				GPLGELALTYPR	3.31582	2
Spot 21	4
240254313		3	3	ref NP_176555.4| Mur-ligase, Mur-ligase-C and Mur-ligase-M domain-containing protein [Arabidopsis thaliana]	7.51	4.69	85.5332
				cELIDEEQAFGVIVDHANTPDGLSR	4.02393	3
				EALQYVDELHQAGIDTSEFPWR	3.75537	3
				EIDIEDTLGcR	3.57744	2
238908349		3	3	emb CAZ40334.1| putative UDP-N-acetylmuranoylanalyl-D-2-6-diaminoligase [Raphanus sativus]	6.66	4.77	96.3287
				cELIDEEQAFGVIVDHANTPDGLSR	4.02393	3
				EALQYVDELHQAGIDTSEFPWR	3.75537	3
				EIDIEDTLGcR	3.57744	2
30686151		2	3	ref NP_181011.2| plastid transcriptionally active 12 [Arabidopsis thaliana]	6.07	5.06	60.8574
				APQPAGESSSFPSYGK	3.61259	2
				ASIPGEDYWPEGTSSR	3.48139	2
297826929		2	3	ref XP_002881347.1| PTAC12 [Arabidopsis lyrata subsp. lyrata]	6.07	5	60.6784
				APQPAGESSSFPSYGK	3.61259	2
				ASIPGEDYWPEGTSSR	3.48139	2
297840127		2	2	ref XP_002887945.1| PDE316 [Arabidopsis lyrata subsp. lyrata]	6.13	4.67	84.7369
				cELIDEEQAFGVIVDHANTPDGLSR	4.02393	3
				EALQYVDELHQAGIDTSEFPWR	3.75537	3
Spot 31	4
15235321		4	5	ref NP_194581.1| cruciferin 3 [Arabidopsis thaliana]	13.17	6.99	58.1993
				IDVQLAQQLQNQQDSR	5.35058	2
				IQVVNDNGQNVLDQQVQK	4.49665	2
				VTSVNSYTLPILEYVR	3.98778	2
				ALPLEVISNGFQISPEEAR	3.27147	2
297803224		4	5	ref XP_002869496.1| cruciferin PGCRURSE5 precursor [Arabidopsis lyrata subsp. lyrata]	13.14	7.14	58.3593
				INVKLAQELQNQQDSR	4.90536	2
				IQVVNDNGQNVLDQQVQK	4.49665	2
				VTSVNSYTLPILEYVR	3.98778	2
				ALPLEVISNGFQISPEEAR	3.27147	2
30688006		3	3	ref NP_849465.1| cruciferin 3 [Arabidopsis thaliana]	11.7	7.14	50.0312
				IQVVNDNGQNVLDQQVQK	4.49665	2
				VTSVNSYTLPILEYVR	3.98778	2
				ALPLEVISNGFQISPEEAR	3.27147	2
145334157		2	3	ref NP_001078459.1| cruciferin 3 [Arabidopsis thaliana]	8.08	6.93	43.8518
				IDVQLAQQLQNQQDSR	5.35058	2
				VTSVNSYTLPILEYVR	3.98778	2
30688001		2	3	ref NP_849464.1| cruciferin 3 [Arabidopsis thaliana]	8.12	6.54	43.6967
				IDVQLAQQLQNQQDSR	5.35058	2
				VTSVNSYTLPILEYVR	3.98778	2
30694455		2	3	ref NP_851128.1| 12S seed storage protein CRU4 [Arabidopsis thaliana]	7.88	7.11	41.0067
				IDLQTAQQLQNQDDNR	5.68666	2
				TNANAQINTLAGR	3.68651	2
30694452		2	3	ref NP_851127.1| 12S seed storage protein CRU4 [Arabidopsis thaliana]	10.18	8.81	31.6262
				IDLQTAQQLQNQDDNR	5.68666	2
				TNANAQINTLAGR	3.68651	2
15241422		2	3	ref NP_199225.1| 12S seed storage protein CRU4 [Arabidopsis thaliana]	6.14	7.8	52.5627
				IDLQTAQQLQNQDDNR	5.68666	2
				TNANAQINTLAGR	3.68651	2
Spot 34	4
238908349		8	14	emb CAZ40334.1| putative UDP-N-acetylmuranoylanalyl-D-2-6-diaminoligase [Raphanus sativus]	11.02	4.77	96.3287
				VVNIDDPNAAFFVQQGNPDVPVVTFAMENTK	6.19905	3
				KVVNIDDPNAAFFVQQGNPDVPVVTFAmENTK	6.13303	3
				EALQYVDELHQAGIDTSEFPWR	5.47069	3
				KVVNIDDPNAAFFVQQGNPDVPVVTFAMENTK	5.29443	3
				cELIDEEQAFGVIVDHANTPDGLSR	5.17937	3
				cAVAMGEEGDMVVVAGK	4.40141	2
				cAVAmGEEGDMVVVAGK	4.11524	2
				cAVAMGEEGDmVVVAGK	4.08824	2
240254313		7	10	ref NP_176555.4| Mur-ligase, Mur-ligase-C and Mur-ligase-M domain-containing protein [Arabidopsis thaliana]	12.44	4.69	85.5332
				EALQYVDELHQAGIDTSEFPWR	5.47069	3
				cELIDEEQAFGVIVDHANTPDGLSR	5.17937	3
				VVNIDDPNAAFFVQQGNPNVPVVTFAMENTK	4.97023	3
				KVVNIDDPNAAFFVQQGNPNVPVVTFAMENTK	4.42989	3
				cAVAMGEEGDMVVVAGK	4.40141	2
				cAVAmGEEGDMVVVAGK	4.11524	2
				cAVAMGEEGDmVVVAGK	4.08824	2
297840127		5	8	ref XP_002887945.1| PDE316 [Arabidopsis lyrata subsp. lyrata]	8.34	4.67	84.7369
				EALQYVDELHQAGIDTSEFPWR	5.47069	3
				cELIDEEQAFGVIVDHANTPDGLSR	5.17937	3
				cAVAMGEEGDMVVVAGK	4.40141	2
				cAVAmGEEGDMVVVAGK	4.11524	2
				cAVAMGEEGDmVVVAGK	4.08824	2
262316882		4	6	emb CAZ44331.1| putative UDP-N-acetylmuramoylanalyl-D-glutamate-2-6-diaminoligase [Raphanus sativus]	28.47	4.74	15.6124
				EALQYVDELHQAGIDTSEFPWR	5.47069	3
				cAVAMGEEGDMVVVAGK	4.40141	2
				cAVAmGEEGDMVVVAGK	4.11524	2
				cAVAMGEEGDmVVVAGK	4.08824	2
Spot 36	4
297827613		6	16	ref XP_002881689.1| 26S proteasome regulatory subunit [Arabidopsis lyrata subsp. lyrata]	29.69	4.98	31.9033
				VIGTLLGSILPDGTVDIR	4.80556	2
				EVTNPIHLTVDTGFTNGEGTIK	4.64833	3
				QLAAQFQEIPVDLR	4.14438	2
				AFVSSNLSLGDR	3.79134	2
				FIADAVASLPK	3.7509	2
				LLTLINDVYK	3.62987	2
15225611		4	12	ref NP_181528.1| translation initiation factor eIF-3 subunit 5 [Arabidopsis thaliana]	17.41	5.14	31.8423
				VIGTLLGSILPDGTVDIR	4.80556	2
				AFVSSNLSLGDR	3.79134	2
				FIADAVASLPK	3.7509	2
				LLTLINDVYK	3.62987	2
Spot 37	4
297827613		6	11	ref XP_002881689.1| 26S proteasome regulatory subunit [Arabidopsis lyrata subsp. lyrata]	29.69	4.98	31.9033
				VIGTLLGSILPDGTVDIR	4.8083	2
				EVTNPIHLTVDTGFTNGEGTIK	4.78925	3
				FIADAVASLPK	4.18778	2
				QLAAQFQEIPVDLR	4.14773	2
				AFVSSNLSLGDR	3.97982	2
				LLTLINDVYK	3.30274	2
15225611		4	7	ref NP_181528.1| translation initiation factor eIF-3 subunit 5 [Arabidopsis thaliana]	17.41	5.14	31.8423
				VIGTLLGSILPDGTVDIR	4.8083	2
				FIADAVASLPK	4.18778	2
				AFVSSNLSLGDR	3.97982	2
				LLTLINDVYK	3.30274	2
Spot 39	4
15220055		2	5	ref NP_173165.1| translation initiation factor IF-2 [Arabidopsis thaliana]	3.51	7.44	109.679
				VAASEAGGITQGIGAYK	5.58225	2
				DYDVEVLDADSVKVEEMAK	5.48857	2
297844662		2	5	ref XP_002890212.1| hypothetical protein ARALYDRAFT_471925 [Arabidopsis lyrata subsp. lyrata]	3.51	7.21	109.943
				VAASEAGGITQGIGAYK	5.58225	2
				DYDVEVLDADSVKVEEMAK	5.48857	2
Spot 40	4
145332787		4	6	ref NP_001078259.1| CONSTANS interacting protein 5-like protein [Arabidopsis thaliana]	6.46	5.16	82.3949
				DQYDPTSALYQYDYWGEPK	4.57966	2
				GNVWYDMSYDDAIK	4.37056	2
				QALGLPLEEPGR	3.43889	2
				GNVWYDmSYDDAIK	3.35528	2
42565717		4	6	ref NP_190419.3| CONSTANS interacting protein 5-like protein [Arabidopsis thaliana]	6.74	5.07	78.7648
				DQYDPTSALYQYDYWGEPK	4.57966	2
				GNVWYDMSYDDAIK	4.37056	2
				QALGLPLEEPGR	3.43889	2
				GNVWYDmSYDDAIK	3.35528	2
297816052		4	6	ref XP_002875909.1| PDE312/PTAC10 [Arabidopsis lyrata subsp. lyrata]	6.67	5.06	79.464
				DQYDPTSALYQYDYWGEPK	4.57966	2
				GNVWYDMSYDDAIK	4.37056	2
				QALGLPLEEPGR	3.43889	2
				GNVWYDmSYDDAIK	3.35528	2
Spot 45	4
145332787		2	2	ref NP_001078259.1| CONSTANS interacting protein 5-like protein [Arabidopsis thaliana]	3.73	5.16	82.3949
				GNVWYDMSYDDAIK	3.92128	2
				QALGLPLEEPGR	3.48601	2
42565717		2	2	ref NP_190419.3| CONSTANS interacting protein 5-like protein [Arabidopsis thaliana]	3.89	5.07	78.7648
				GNVWYDMSYDDAIK	3.92128	2
				QALGLPLEEPGR	3.48601	2
297816052		2	2	ref XP_002875909.1| PDE312/PTAC10 [Arabidopsis lyrata subsp. lyrata]	3.85	5.06	79.464
				GNVWYDMSYDDAIK	3.92128	2
				QALGLPLEEPGR	3.48601	2
Spot49	2
15240578		3	5	ref NP_199802.1| heat shock protein 70-2 [Arabidopsis thaliana]	5.85	5.3	76.9497
				QFAAEEISAQVLR	3.80016	2
				IINEPTAASLAYGFER	3.73201	2
				DIDEVILVGGSTR	2.7381	2
297792271		3	5	ref XP_002864020.1| cphsc70-2 [Arabidopsis lyrata subsp. lyrata]	5.89	5.39	76.4126
				QFAAEEISAQVLR	3.80016	2
				IINEPTAASLAYGFER	3.73201	2
				DIDEVILVGGSTR	2.7381	2
15233779		2	3	ref NP_194159.1| chloroplast heat shock protein 70-1 [Arabidopsis thaliana]	3.62	5.2	76.4614
				QFAAEEISAQVLR	3.80016	2
				DIDEVILVGGSTR	2.7381	2
297803686		2	3	ref XP_002869727.1| cphsc70-1 [Arabidopsis lyrata subsp. lyrata]	3.62	5.27	76.4475
				QFAAEEISAQVLR	3.80016	2
				DIDEVILVGGSTR	2.7381	2
Spot 53	4
15220055		2	5	ref NP_173165.1| translation initiation factor IF-2 [Arabidopsis thaliana]	3.51	7.44	109.679
				VAASEAGGITQGIGAYK	5.83281	2
				DYDVEVLDADSVKVEEMAK	5.82879	2
297844662		2	5	ref XP_002890212.1| hypothetical protein ARALYDRAFT_471925 [Arabidopsis lyrata subsp. lyrata]	3.51	7.21	109.943
				VAASEAGGITQGIGAYK	5.83281	2
				DYDVEVLDADSVKVEEMAK	5.82879	2
Spot 55	4
145332787		3	4	ref NP_001078259.1| CONSTANS interacting protein 5-like protein [Arabidopsis thaliana]	4.73	5.16	82.3949
				DQYDPTSALYQYDYWGEPK	5.15137	2
				GNVWYDMSYDDAIK	3.76867	2
				GNVWYDmSYDDAIK	3.70074	2
42565717		3	4	ref NP_190419.3| CONSTANS interacting protein 5-like protein [Arabidopsis thaliana]	4.94	5.07	78.7648
				DQYDPTSALYQYDYWGEPK	5.15137	2
				GNVWYDMSYDDAIK	3.76867	2
				GNVWYDmSYDDAIK	3.70074	2
297816052		3	4	ref XP_002875909.1| PDE312/PTAC10 [Arabidopsis lyrata subsp. lyrata]	4.89	5.06	79.464
				DQYDPTSALYQYDYWGEPK	5.15137	2
				GNVWYDMSYDDAIK	3.76867	2
				GNVWYDmSYDDAIK	3.70074	2
Spot 64	4
15232276		2	3	ref NP_189423.1| 50S ribosomal protein L12-3 [Arabidopsis thaliana]	12.3	5.64	19.6705
				IGSEISSLTLEEAR	4.74526	2
				ILVDYLQDK	2.03504	1
15232274		2	3	ref NP_189421.1| 50S ribosomal protein L12-1 [Arabidopsis thaliana]	12.04	5.64	20.0627
				IGSEISSLTLEEAR	4.74526	2
				ILVDYLQDK	2.03504	1
297815046		2	3	ref XP_002875406.1| ribosomal protein L12-C [Arabidopsis lyrata subsp. lyrata]	12.37	5.64	19.5675
				IGSEISSLTLEEAR	4.74526	2
				ILVDYLQDK	2.03504	1
297815042		2	3	ref XP_002875404.1| ribosomal protein L12-A [Arabidopsis lyrata subsp. lyrata]	12.5	5.41	19.4243
				IGSEISSLTLEEAR	4.74526	2
				ILVDYLQDK	2.03504	1
Spot 65	4
297843518		2	2	ref XP_002889640.1| hypothetical protein ARALYDRAFT_470751 [Arabidopsis lyrata subsp. lyrata]	9.29	8.94	30.4659
				TLNLFDILNSDK	3.51859	2
				LVLTPAAVEFLNAR	3.28396	2
Spot 86	4
79324605		3	11	ref NP_001031504.1| actin 1 [Arabidopsis thaliana]	15.38	5.49	41.7709
				TTGIVLDSGDGVSHTVPIYEGYALPHAILR	6.34811	3
				VAPEEHPILLTEAPLNPK	4.21657	2
				AGFAGDDAPR	3.62142	2
297823609		3	11	ref XP_002879687.1| hypothetical protein ARALYDRAFT_321465 [Arabidopsis lyrata subsp. lyrata]	15.85	5.59	40.5064
				TTGIVLDSGDGVSHTVPIYEGYALPHAILR	6.34811	3
				VAPEEHPILLTEAPLNPK	4.21657	2
				AGFAGDDAPR	3.62142	2
297823603		3	11	ref XP_002879684.1| hypothetical protein ARALYDRAFT_321462 [Arabidopsis lyrata subsp. lyrata]	15.38	5.49	41.7549
				TTGIVLDSGDGVSHTVPIYEGYALPHAILR	6.34811	3
				VAPEEHPILLTEAPLNPK	4.21657	2
				AGFAGDDAPR	3.62142	2
297816680		3	11	ref XP_002876223.1| hypothetical protein ARALYDRAFT_323914 [Arabidopsis lyrata subsp. lyrata]	13.58	5.33	47.1565
				TTGIVLDSGDGVSHTVPIYEGYALPHAILR	6.34811	3
				VAPEEHPILLTEAPLNPK	4.21657	2
				AGFAGDDAPR	3.62142	2
15229955		3	7	ref NP_187818.1| actin-11 [Arabidopsis thaliana]	12.73	5.39	41.6479
				TTGIVLDSGDGVSHTVPIYEGYALPHAILR	6.34811	3
				AGFAGDDAPR	3.62142	2
				DLTDYLMK	2.16912	1
297829770		3	7	ref XP_002882767.1| actin-11 [Arabidopsis lyrata subsp. lyrata]	12.73	5.39	41.6498
				TTGIVLDSGDGVSHTVPIYEGYALPHAILR	6.34811	3
				AGFAGDDAPR	3.62142	2
				DLTDYLMK	2.16912	1
56181502		3	7	gb AAV83798.1| putative actin 2 [Chorispora bungeana]	13.22	5.83	40.1682
				TTGIVLDSGDGVSHTVPIYEGYALPHAILR	6.34811	3
				AGFAGDDAPR	3.62142	2
				DLTDYLMK	2.16912	1
30685069		3	7	ref NP_850611.1| actin 2 [Arabidopsis thaliana]	12.94	5.69	41.2058
				TTGIVLDSGDGVSHTVPIYEGFSLPHAILR	6.27629	3
				AGFAGDDAPR	3.62142	2
				DLTDYLMK	2.16912	1
15230191		3	7	ref NP_188508.1| actin 2 [Arabidopsis thaliana]	12.73	5.58	41.8499
				TTGIVLDSGDGVSHTVPIYEGFSLPHAILR	6.27629	3
				AGFAGDDAPR	3.62142	2
				DLTDYLMK	2.16912	1
15222075		3	7	ref NP_175350.1| actin 8 [Arabidopsis thaliana]	12.73	5.58	41.8359
				TTGIVLDSGDGVSHTVPIYEGFSLPHAILR	6.27629	3
				AGFAGDDAPR	3.62142	2
				DLTDYLMK	2.16912	1
63056126		3	7	gb AAY29145.1| actin 8, partial [Arabidopsis halleri subsp. gemmifera]	13.83	5.83	38.5663
				TTGIVLDSGDGVSHTVPIYEGFSLPHAILR	6.27629	3
				AGFAGDDAPR	3.62142	2
				DLTDYLMK	2.16912	1
340796238		3	7	gb AEK70375.1| beta-actin [Capsella bursa-pastoris]	13.99	5.99	38.0482
				TTGIVLDSGDGVSHTVPIYEGFSLPHAILR	6.27629	3
				AGFAGDDAPR	3.62142	2
				DLTDYLMK	2.16912	1
4105262		3	7	gb AAD02328.1| actin [Brassica oleracea]	12.73	5.69	41.7669
				TTGIVLDSGDGVSHTVPIYEGFSLPHAILR	6.27629	3
				AGFAGDDAPR	3.62142	2
				DLTDYLMK	2.16912	1
145334847		2	6	ref NP_001078769.1| actin 4 [Arabidopsis thaliana]	10.61	5.58	41.7519
				TTGIVLDSGDGVSHTVPIYEGYALPHAILR	6.34811	3
				AGFAGDDAPR	3.62142	2
15242516		2	6	ref NP_196543.1| actin 7 [Arabidopsis thaliana]	10.61	5.49	41.709
				TTGIVLDSGDGVSHTVPIYEGYALPHAILR	6.34811	3
				AGFAGDDAPR	3.62142	2
15231447		2	6	ref NP_190236.1| actin-12 [Arabidopsis thaliana]	10.61	5.58	41.7679
				TTGIVLDSGDGVSHTVPIYEGYALPHAILR	6.34811	3
				AGFAGDDAPR	3.62142	2
15227503		2	6	ref NP_181740.1| putative actin-5 [Arabidopsis thaliana]	10.58	5.33	42.09
				TTGIVLDSGDGVSHTVPIYEGYALPHAILR	6.34811	3
				AGFAGDDAPR	3.62142	2
297824171		2	6	ref XP_002879968.1| hypothetical protein ARALYDRAFT_346008 [Arabidopsis lyrata subsp. lyrata]	10.58	5.33	42.2901
				TTGIVLDSGDGVSHTVPIYEGYALPHAILR	6.34811	3
				AGFAGDDAPR	3.62142	2
4139264		2	6	gb AAD03741.1| actin [Brassica napus]	10.61	5.48	41.6599
				TTGIVLDSGDGVSHTVPIYEGYALPHAILR	6.34811	3
				AGFAGDDAPR	3.62142	2
312283265		2	6	dbj BAJ34498.1| unnamed protein product [Thellungiella halophila]	10.61	5.49	41.679
				TTGIVLDSGDGVSHTVPIYEGYALPHAILR	6.34811	3
				AGFAGDDAPR	3.62142	2
224552368		2	6	gb ACN54541.1| actin [Carica papaya]	10.61	5.49	41.655
				TTGIVLDSGDGVSHTVPIYEGYALPHAILR	6.34811	3
				AGFAGDDAPR	3.62142	2
56181504		2	6	gb AAV83799.1| putative actin 1 [Chorispora bungeana]	11.02	5.85	40.1653
				TTGIVLDSGDGVSHTVPIYEGYALPHAILR	6.34811	3
				AGFAGDDAPR	3.62142	2
58013197		2	6	gb AAW63030.1| actin [Isatis tinctoria]	10.61	5.49	41.7921
				TTGIVLDSGDGVSHTVPIYEGYALPHAILR	6.34811	3
				AGFAGDDAPR	3.62142	2
241740072		2	2	gb ACS68187.1| actin2.1 [Brassica napus]	4.77	5.49	41.8409
				AGFAGDDAPR	3.62142	2
				DLTDYLMK	2.16912	1
Spot 88	4
334188030		2	4	ref NP_001190425.1| Nucleic acid-binding, OB-fold-like protein [Arabidopsis thaliana]	15.33	7.24	17.0108
				DYQDDKADVILK	4.31474	2
				EDGQEYAQVLR	2.22501	1
30692796		2	4	ref NP_851095.1| Nucleic acid-binding, OB-fold-like protein [Arabidopsis thaliana]	15.86	5.07	16.5793
				DYQDDKADVILK	4.31474	2
				EDGQEYAQVLR	2.22501	1
15228152		2	4	ref NP_178531.1| OB-fold nucleic acid binding domain-containing protein [Arabidopsis thaliana]	15.86	5	16.6272
				DYQDDKADVILK	4.31474	2
				EDGQEYAQVLR	2.22501	1
297835754		2	4	ref XP_002885759.1| hypothetical protein ARALYDRAFT_899257 [Arabidopsis lyrata subsp. lyrata]	15.86	5.07	16.5692
				DYQDDKADVILK	4.31474	2
				EDGQEYAQVLR	2.22501	1
297805112		2	4	ref XP_002870440.1| hypothetical protein ARALYDRAFT_915692 [Arabidopsis lyrata subsp. lyrata]	15.86	5.07	16.5943
				DYQDDKADVILK	4.31474	2
				EDGQEYAQVLR	2.22501	1
15232276		2	3	ref NP_189423.1| 50S ribosomal protein L12-3 [Arabidopsis thaliana]	12.3	5.64	19.6705
				IGSEISSLTLEEAR	4.74875	2
				ILVDYLQDK	2.24506	1
15232274		2	3	ref NP_189421.1| 50S ribosomal protein L12-1 [Arabidopsis thaliana]	12.04	5.64	20.0627
				IGSEISSLTLEEAR	4.74875	2
				ILVDYLQDK	2.24506	1
297815046		2	3	ref XP_002875406.1| ribosomal protein L12-C [Arabidopsis lyrata subsp. lyrata]	12.37	5.64	19.5675
				IGSEISSLTLEEAR	4.74875	2
				ILVDYLQDK	2.24506	1
297815042		2	3	ref XP_002875404.1| ribosomal protein L12-A [Arabidopsis lyrata subsp. lyrata]	12.5	5.41	19.4243
				IGSEISSLTLEEAR	4.74875	2
				ILVDYLQDK	2.24506	1
Spot 89	4
297843518		2	3	ref XP_002889640.1| hypothetical protein ARALYDRAFT_470751 [Arabidopsis lyrata subsp. lyrata]	9.29	8.94	30.4659
				LVLTPAAVEFLNAR	3.27777	2
				TLNLFDILNSDK	2.89151	2
Spot 108	4
297843724		2	3	ref XP_002889743.1| catalytic/ coenzyme binding protein [Arabidopsis lyrata subsp. lyrata]	8.2	8.38	42.4389
				SSLSAEGFDVVYDINGR	4.01422	2
				EAEEVEPIIDALPK	3.8262	2
312282041		2	3	dbj BAJ33886.1| unnamed protein product [Thellungiella halophila]	8.18	8.38	42.5791
				SSLSAEGFDVVYDINGR	4.01422	2
				EAEEVEPIIDALPK	3.8262	2
Spot 112	4
7525018		4	5	ref NP_051044.1| ATP synthase CF1 alpha subunit [Arabidopsis thaliana]	11.05	5.25	55.294
				ASSVAQVVTSLQER	4.05836	2
				EVTIVNTGTVLQVGDGIAR	3.62223	2
				TLTAEAESFLK	3.08766	2
				LIESPAPGIISR	3.00816	2
262400756		4	5	gb ACY66245.1| ATP synthase CF1 alpha subunit [Brassica napus]	11.05	5.2	55.268
				ASSVAQVVTSLQER	4.05836	2
				EVTIVNTGTVLQVGDGIAR	3.62223	2
				TLTAEAESFLK	3.08766	2
				LIESPAPGIISR	3.00816	2
190358242		4	5	sp A4QKH7.1|ATPA_CAPBU RecName: Full=ATP synthase subunit alpha, chloroplastic; AltName: Full=ATP synthase F1 sector subunit alpha; AltName: Full=F-ATPase subunit alpha	11.05	5.25	55.248
				ASSVAQVVTSLQER	4.05836	2
				EVTIVNTGTVLQVGDGIAR	3.62223	2
				TLTAEAESFLK	3.08766	2
				LIESPAPGIISR	3.00816	2
190358232		4	5	sp A4QK03.1|ATPA_ARAHI RecName: Full=ATP synthase subunit alpha, chloroplastic; AltName: Full=ATP synthase F1 sector subunit alpha; AltName: Full=F-ATPase subunit alpha	11.05	5.25	55.308
				ASSVAQVVTSLQER	4.05836	2
				EVTIVNTGTVLQVGDGIAR	3.62223	2
				TLTAEAESFLK	3.08766	2
				LIESPAPGIISR	3.00816	2
190358191		4	5	sp A4QJR8.1|ATPA_OLIPU RecName: Full=ATP synthase subunit alpha, chloroplastic; AltName: Full=ATP synthase F1 sector subunit alpha; AltName: Full=F-ATPase subunit alpha	11.07	5.25	55.1809
				ASSVAQVVTSLQER	4.05836	2
				EVTIVNTGTVLQVGDGIAR	3.62223	2
				TLTAEAESFLK	3.08766	2
				LIESPAPGIISR	3.00816	2
190358173		4	5	sp A4QL04.1|ATPA_DRANE RecName: Full=ATP synthase subunit alpha, chloroplastic; AltName: Full=ATP synthase F1 sector subunit alpha; AltName: Full=F-ATPase subunit alpha	11.05	5.25	55.3091
				ASSVAQVVTSLQER	4.05836	2
				EVTIVNTGTVLQVGDGIAR	3.62223	2
				TLTAEAESFLK	3.08766	2
				LIESPAPGIISR	3.00816	2
190358165		4	5	sp A4QKR6.1|ATPA_CRUWA RecName: Full=ATP synthase subunit alpha, chloroplastic; AltName: Full=ATP synthase F1 sector subunit alpha; AltName: Full=F-ATPase subunit alpha	11.05	5.31	55.234
				ASSVAQVVTSLQER	4.05836	2
				EVTIVNTGTVLQVGDGIAR	3.62223	2
				TLTAEAESFLK	3.08766	2
				LIESPAPGIISR	3.00816	2
190358185		3	4	sp A4QLR8.1|ATPA_NASOF RecName: Full=ATP synthase subunit alpha, chloroplastic; AltName: Full=ATP synthase F1 sector subunit alpha; AltName: Full=F-ATPase subunit alpha	8.93	5.24	54.8558
				ASSVAQVVTSLQER	4.05836	2
				EVTIVNTGTVLQVGDGIAR	3.62223	2
				LIESPAPGIISR	3.00816	2
190358182		3	4	sp A4QLH9.1|ATPA_LOBMA RecName: Full=ATP synthase subunit alpha, chloroplastic; AltName: Full=ATP synthase F1 sector subunit alpha; AltName: Full=F-ATPase subunit alpha	8.88	5.12	55.307
				ASSVAQVVTSLQER	4.05836	2
				EVTIVNTGTVLQVGDGIAR	3.62223	2
				LIESPAPGIISR	3.00816	2
190358181		3	4	sp A4QL91.1|ATPA_LEPVR RecName: Full=ATP synthase subunit alpha, chloroplastic; AltName: Full=ATP synthase F1 sector subunit alpha; AltName: Full=F-ATPase subunit alpha	8.88	5.25	55.2701
				ASSVAQVVTSLQER	4.05836	2
				EVTIVNTGTVLQVGDGIAR	3.62223	2
				LIESPAPGIISR	3.00816	2
297837977		3	3	ref XP_002886870.1| ATPase subunit I [Arabidopsis lyrata subsp. lyrata]	8.58	6.2	46.9677
				ASSVAQVVTSLQER	4.05836	2
				TLTAEAESFLK	3.08766	2
				LIESPAPGIISR	3.00816	2
190358239		2	3	sp A4QK90.1|ATPA_BARVE RecName: Full=ATP synthase subunit alpha, chloroplastic; AltName: Full=ATP synthase F1 sector subunit alpha; AltName: Full=F-ATPase subunit alpha	6.11	5.25	55.17
				EVTIVNTGTVLQVGDGIAR	3.62223	2
				LIESPAPGIISR	3.00816	2
190358229		2	2	sp A4QJI4.1|ATPA_AETGR RecName: Full=ATP synthase subunit alpha, chloroplastic; AltName: Full=ATP synthase F1 sector subunit alpha; AltName: Full=F-ATPase subunit alpha	5.13	5.26	55.3031
				ASSVAQVVTSLQER	4.05836	2
				LIESPAPGIISR	3.00816	2
190358228		2	2	sp A4QJA0.1|ATPA_AETCO RecName: Full=ATP synthase subunit alpha, chloroplastic; AltName: Full=ATP synthase F1 sector subunit alpha; AltName: Full=F-ATPase subunit alpha	5.13	5.26	55.3031
				ASSVAQVVTSLQER	4.05836	2
				LIESPAPGIISR	3.00816	2
27371962		2	2	gb AAN87800.1| ATPase alpha subunit [Arabidopsis suecica]	22.41	5.45	12.2764
				ASSVAQVVTSLQER	4.05836	2
				LIESPAPGIISR	3.00816	2
Spot 137	4
297843724		2	5	ref XP_002889743.1| catalytic/ coenzyme binding protein [Arabidopsis lyrata subsp. lyrata]	8.2	8.38	42.4389
				EAEEVEPIIDALPK	3.98205	2
				SSLSAEGFDVVYDINGR	3.60484	2
312282041		2	5	dbj BAJ33886.1| unnamed protein product [Thellungiella halophila]	8.18	8.38	42.5791
				EAEEVEPIIDALPK	3.98205	2
				SSLSAEGFDVVYDINGR	3.60484	2
Spot 144	4
15220055		2	4	ref NP_173165.1| translation initiation factor IF-2 [Arabidopsis thaliana]	2.24	7.44	109.679
				VTLSSLASAVSAK	4.16802	2
				GIVIEAGLDK	1.68749	1
297844662		2	4	ref XP_002890212.1| hypothetical protein ARALYDRAFT_471925 [Arabidopsis lyrata subsp. lyrata]	2.24	7.21	109.943
				VTLSSLASAVSAK	4.16802	2
				GIVIEAGLDK	1.68749	1
Spot 158	4
297816714		2	2	ref XP_002876240.1| pfkB-type carbohydrate kinase family protein [Arabidopsis lyrata subsp. lyrata]	6.5	6.29	54.2124
				TGSGDAVVAGIMR	3.70492	2
				EPPEDSLLASELNLAVLK	3.5803	2
Spot 175	4
297816714		4	7	ref XP_002876240.1| pfkB-type carbohydrate kinase family protein [Arabidopsis lyrata subsp. lyrata]	9.85	6.29	54.2124
				EPPEDSLLASELNLAVLK	4.12571	3
				TGSGDAVVAGIMR	3.94515	2
				TGSGDAVVAGImR	3.48809	2
				LTTcPEMFEDQDVLER	3.42327	2
15232415		2	3	ref NP_190977.1| fructokinase-like 1 [Arabidopsis thaliana]	2.76	6.11	53.747
				TGSGDAVVAGIMR	3.94515	2
				TGSGDAVVAGImR	3.48809	2
Spot 177	4
297827581		10	16	ref XP_002881673.1| hypothetical protein ARALYDRAFT_482998 [Arabidopsis lyrata subsp. lyrata]	12.24	5.92	51.8659
				VPIIVTGNDFSTLYAPLIR	5.42752	2
				MGINPIMMSAGELESGNAGEPAK	4.89963	2
				MGINPIMmSAGELESGNAGEPAK	4.54987	2
				MGINPImMSAGELESGNAGEPAK	4.30368	2
				LMEYGNMLVMEQENVK	4.07315	2
				MGINPImmSAGELESGNAGEPAK	3.94166	2
				LMEYGNmLVMEQENVK	3.77002	2
				LmEYGNMLVMEQENVK	3.52583	2
				mGINPImMSAGELESGNAGEPAK	3.48947	2
				LMEYGNMLVmEQENVK	3.48063	2
312281705		10	16	dbj BAJ33718.1| unnamed protein product [Thellungiella halophila]	13.27	6.44	47.9741
				VPIIVTGNDFSTLYAPLIR	5.42752	2
				MGINPIMMSAGELESGNAGEPAK	4.89963	2
				MGINPIMmSAGELESGNAGEPAK	4.54987	2
				MGINPImMSAGELESGNAGEPAK	4.30368	2
				LMEYGNMLVMEQENVK	4.07315	2
				MGINPImmSAGELESGNAGEPAK	3.94166	2
				LMEYGNmLVMEQENVK	3.77002	2
				LmEYGNMLVMEQENVK	3.52583	2
				mGINPImMSAGELESGNAGEPAK	3.48947	2
				LMEYGNMLVmEQENVK	3.48063	2
30687999		9	14	ref NP_850321.1| ribulose bisphosphate carboxylase/oxygenase activase [Arabidopsis thaliana]	8.84	7.69	48.4694
				MGINPIMMSAGELESGNAGEPAK	4.89963	2
				MGINPIMmSAGELESGNAGEPAK	4.54987	2
				MGINPImMSAGELESGNAGEPAK	4.30368	2
				LMEYGNMLVMEQENVK	4.07315	2
				MGINPImmSAGELESGNAGEPAK	3.94166	2
				LMEYGNmLVMEQENVK	3.77002	2
				LmEYGNMLVMEQENVK	3.52583	2
				mGINPImMSAGELESGNAGEPAK	3.48947	2
				LMEYGNMLVmEQENVK	3.48063	2
30687995		9	14	ref NP_850320.1| ribulose bisphosphate carboxylase/oxygenase activase [Arabidopsis thaliana]	8.74	7.68	49.0686
				MGINPIMMSAGELESGNAGEPAK	4.89963	2
				MGINPIMmSAGELESGNAGEPAK	4.54987	2
				MGINPImMSAGELESGNAGEPAK	4.30368	2
				LMEYGNMLVMEQENVK	4.07315	2
				MGINPImmSAGELESGNAGEPAK	3.94166	2
				LMEYGNmLVMEQENVK	3.77002	2
				LmEYGNMLVMEQENVK	3.52583	2
				mGINPImMSAGELESGNAGEPAK	3.48947	2
				LMEYGNMLVmEQENVK	3.48063	2
18405145		9	14	ref NP_565913.1| ribulose bisphosphate carboxylase/oxygenase activase [Arabidopsis thaliana]	8.23	6.15	51.9479
				MGINPIMMSAGELESGNAGEPAK	4.89963	2
				MGINPIMmSAGELESGNAGEPAK	4.54987	2
				MGINPImMSAGELESGNAGEPAK	4.30368	2
				LMEYGNMLVMEQENVK	4.07315	2
				MGINPImmSAGELESGNAGEPAK	3.94166	2
				LMEYGNmLVMEQENVK	3.77002	2
				LmEYGNMLVMEQENVK	3.52583	2
				mGINPImMSAGELESGNAGEPAK	3.48947	2
				LMEYGNMLVmEQENVK	3.48063	2
Spot 178	4
297816714		2	3	ref XP_002876240.1| pfkB-type carbohydrate kinase family protein [Arabidopsis lyrata subsp. lyrata]	6.5	6.29	54.2124
				EPPEDSLLASELNLAVLK	3.73604	2
				TGSGDAVVAGIMR	3.59143	2
Spot 185	4
15229384		2	2	ref NP_191873.1| chloroplast stem-loop binding protein-41 [Arabidopsis thaliana]	5.67	8.43	43.9025
				DLDTVRPVVDWAK	3.14999	2
				FSEIVSGGGK	2.14328	1
Spot 189	4
15235745		2	2	ref NP_195506.1| glycine hydroxymethyltransferase [Arabidopsis thaliana]	6.19	8.13	57.3643
				LDESTGYIDYDQMEK	3.70283	2
				YYGGNEYIDMAETLcQK	3.10161	2
297798076		2	2	ref XP_002866922.1| hypothetical protein ARALYDRAFT_490821 [Arabidopsis lyrata subsp. lyrata]	6.19	8.13	57.3363
				LDESTGYIDYDQMEK	3.70283	2
				YYGGNEYIDMAETLcQK	3.10161	2
296514146		2	2	emb CBM39932.1| unnamed protein product [Brassica napus]	6.19	8.13	57.2272
				LDESTGYIDYDQMEK	3.70283	2
				YYGGNEYIDMAETLcQK	3.10161	2
227307922		2	2	emb CAY06978.1| unnamed protein product [Brassica napus]	6.19	8.13	57.2552
				LDESTGYIDYDQMEK	3.70283	2
				YYGGNEYIDMAETLcQK	3.10161	2
227307908		2	2	emb CAY06971.1| unnamed protein product [Brassica napus]	6.19	8.32	57.1973
				LDESTGYIDYDQMEK	3.70283	2
				YYGGNEYIDMAETLcQK	3.10161	2
312281845		2	2	dbj BAJ33788.1| unnamed protein product [Thellungiella halophila]	6.18	8.13	57.3283
				LDESTGYIDYDQMEK	3.70283	2
				YYGGNEYIDMAETLcQK	3.10161	2
Spot 193	4
297843724		3	4	ref XP_002889743.1| catalytic/ coenzyme binding protein [Arabidopsis lyrata subsp. lyrata]	12.17	8.38	42.4389
				LEQYIYcSSAGVYLK	3.68817	2
				EAEEVEPIIDALPK	3.50093	2
				SSLSAEGFDVVYDINGR	3.29727	2
312282041		3	4	dbj BAJ33886.1| unnamed protein product [Thellungiella halophila]	12.14	8.38	42.5791
				LEQYIYcSSAGVYLK	3.68817	2
				EAEEVEPIIDALPK	3.50093	2
				SSLSAEGFDVVYDINGR	3.29727	2
15217485		2	2	ref NP_172405.1| RNA binding protein [Arabidopsis thaliana]	8.47	8.16	42.593
				LEQYIYcSSAGVYLK	3.68817	2
				SSLSAEGFDVVYDINGR	3.29727	2
Spot 205	4
224814588		5	6	gb ACN65504.1| chloroplast carboxyltransferase alpha subunit isoform 2 [Brassica napus]	8.45	5.76	85.2768
				AEVASSGASSFEELSDELK	5.68899	2
				AGYDDPAIVTGIGTIDGK	4.30508	2
				IADALSmSGLQEK	3.77174	2
				SEEKGQGEAIANNLR	3.33549	2
				IADALSMSGLQEK	3.29812	2
254847681		5	6	gb ACT83681.1| chloroplast carboxyltransferase alpha subunit [Brassica napus]	8.45	5.88	85.2959
				AEVASSGASSFEELSDELK	5.68899	2
				AGYDDPAIVTGIGTIDGK	4.30508	2
				IADALSmSGLQEK	3.77174	2
				SEEKGQGEAIANNLR	3.33549	2
				IADALSMSGLQEK	3.29812	2
224814584		5	6	gb ACN65502.1| chloroplast carboxyltransferase alpha subunit isoform 2 [Brassica oleracea]	8.44	5.64	85.2597
				AEVASSGASSFEELSDELK	5.68899	2
				AGYDDPAIVTGIGTIDGK	4.30508	2
				IADALSmSGLQEK	3.77174	2
				SEEKGQGEAIANNLR	3.33549	2
				IADALSMSGLQEK	3.29812	2
44190501		4	5	gb AAS46759.1| chloroplast carboxyltransferase alpha subunit [Brassica napus]	6.54	5.94	84.7357
				AEVASSGASSFEELSDELK	5.68899	2
				AGYDDPAIVTGIGTIDGK	4.30508	2
				IADALSmSGLQEK	3.77174	2
				IADALSMSGLQEK	3.29812	2
224814586		4	5	gb ACN65503.1| chloroplast carboxyltransferase alpha subunit isoform 1 [Brassica napus]	6.54	6	84.7857
				AEVASSGASSFEELSDELK	5.68899	2
				AGYDDPAIVTGIGTIDGK	4.30508	2
				IADALSmSGLQEK	3.77174	2
				IADALSMSGLQEK	3.29812	2
254847679		4	5	gb ACT83680.1| chloroplast carboxyltransferase alpha subunit [Brassica napus]	6.54	5.69	84.9597
				AEVASSGASSFEELSDELK	5.68899	2
				AGYDDPAIVTGIGTIDGK	4.30508	2
				IADALSmSGLQEK	3.77174	2
				IADALSMSGLQEK	3.29812	2
224814582		4	5	gb ACN65501.1| chloroplast carboxyltransferase alpha subunit isoform 1 [Brassica oleracea]	6.49	5.86	85.3889
				AEVASSGASSFEELSDELK	5.68899	2
				AGYDDPAIVTGIGTIDGK	4.30508	2
				IADALSmSGLQEK	3.77174	2
				IADALSMSGLQEK	3.29812	2
224814578		4	5	gb ACN65499.1| chloroplast carboxyltransferase alpha subunit isoform 1 [Brassica rapa]	6.49	5.8	85.3619
				AGYDDPAIVTGIGTIDGK	4.30508	2
				AEVASSGASSFKELSDELK	3.9447	2
				IADALSmSGLQEK	3.77174	2
				IADALSMSGLQEK	3.29812	2
224814580		4	5	gb ACN65500.1| chloroplast carboxyltransferase alpha subunit isoform 2 [Brassica rapa]	5.99	5.82	85.2768
				AGYDDPAIVTGIGTIDGK	4.30508	2
				IADALSmSGLQEK	3.77174	2
				SEEKGQGEAIANNLR	3.33549	2
				IADALSMSGLQEK	3.29812	2
Spot 207	4
14717970		2	3	gb AAK72727.1| ATP synthase beta subunit [Brassica balearica]	5.68	5.24	51.2793
				TVLImELINNIAK	3.52216	2
				ESGVINELNxAESK	3.22944	2
56675678		2	3	emb CAB63585.2| atp synthase beta subunit [Brassica balearica]	5.41	5.24	53.9193
				TVLImELINNIAK	3.52216	2
				ESGVINELNxAESK	3.22944	2
Spot 209	4
15237059		2	3	ref NP_193769.1| Elongation factor Tu [Arabidopsis thaliana]	5.67	6.19	51.5976
				ILDEALAGDNVGLLLR	4.67057	2
				VGETVDLVGLR	3.47868	2
297804102		2	3	ref XP_002869935.1| chloroplast elongation factor tub [Arabidopsis lyrata subsp. lyrata]	5.67	6.19	51.5826
				ILDEALAGDNVGLLLR	4.67057	2
				VGETVDLVGLR	3.47868	2
Spot 211	4
312281705		2	4	dbj BAJ33718.1| unnamed protein product [Thellungiella halophila]	7.78	6.44	47.9741
				VPIIVTGNDFSTLYAPLIR	4.93166	2
				GLAYDMSDDQQDITR	4.25672	2
Spot 218	1
15220443		3	3	ref NP_172011.1| 50S ribosomal protein L6 [Arabidopsis thaliana]	19.28	9.89	24.6903
				GPLGELALTYPR	3.32029	2
				IGKQPIAVPSNVTIALEGQDLK	3.31218	3
				LILVGVGYR	2.63337	2
297848784		3	3	ref XP_002892273.1| EMB2394 [Arabidopsis lyrata subsp. lyrata]	19.28	9.83	24.6153
				GPLGELALTYPR	3.32029	2
				IGKQPIAVPSNVTIALEGQDLK	3.31218	3
				LILVGVGYR	2.63337	2
297821230		3	3	ref XP_002878498.1| hypothetical protein ARALYDRAFT_486816 [Arabidopsis lyrata subsp. lyrata]	8.82	8.43	43.9954
				ADAGHVAVEK	3.16422	2
				STEQPPHVEGDAVK	2.59487	2
				QFLFISSAGIYK	2.57251	2
15229384		3	3	ref NP_191873.1| chloroplast stem-loop binding protein-41 [Arabidopsis thaliana]	8.87	8.43	43.9025
				STEQPPHVEGDAVK	2.59487	2
				QFLFISSAGIYK	2.57251	2
				FSEIVSGGGK	2.52952	2
Spot 224	4
297840991		7	11	ref XP_002888377.1| ATPase beta subunit [Arabidopsis lyrata subsp. lyrata]	20.08	5.73	53.9131
				FVQAGSEVSALLGR	4.68545	2
				GmDVVDmGNPLSVPVGGATLGR	4.12941	2
				IAQIIGPVLDVAFPPGK	4.12576	2
				TVLImELINNIAK	4.03268	2
				VGLTALTMAEYFR	3.75075	2
				mPSAVGYQPTLSTEMGTLQER	3.39239	2
				GMDVVDmGNPLSVPVGGATLGR	3.3669	2
297837989		7	11	ref XP_002886876.1| H+-transporting two-sector ATPase, alpha/beta subunit, central region [Arabidopsis lyrata subsp. lyrata]	16.45	5.49	65.9886
				FVQAGSEVSALLGR	4.68545	2
				GmDVVDmGNPLSVPVGGATLGR	4.12941	2
				IAQIIGPVLDVAFPPGK	4.12576	2
				TVLImELINNIAK	4.03268	2
				VGLTALTMAEYFR	3.75075	2
				mPSAVGYQPTLSTEMGTLQER	3.39239	2
				GMDVVDmGNPLSVPVGGATLGR	3.3669	2
297837941		7	11	ref XP_002886852.1| predicted protein [Arabidopsis lyrata subsp. lyrata]	20.08	5.6	53.9141
				FVQAGSEVSALLGR	4.68545	2
				GmDVVDmGNPLSVPVGGATLGR	4.12941	2
				IAQIIGPVLDVAFPPGK	4.12576	2
				TVLImELINNIAK	4.03268	2
				VGLTALTMAEYFR	3.75075	2
				mPSAVGYQPTLSTEMGTLQER	3.39239	2
				GMDVVDmGNPLSVPVGGATLGR	3.3669	2
7525040		7	11	ref NP_051066.1| ATP synthase CF1 beta subunit [Arabidopsis thaliana]	20.08	5.5	53.9001
				FVQAGSEVSALLGR	4.68545	2
				GmDVVDmGNPLSVPVGGATLGR	4.12941	2
				IAQIIGPVLDVAFPPGK	4.12576	2
				TVLImELINNIAK	4.03268	2
				VGLTALTMAEYFR	3.75075	2
				mPSAVGYQPTLSTEMGTLQER	3.39239	2
				GMDVVDmGNPLSVPVGGATLGR	3.3669	2
190358259		7	11	sp A4QKB2.1|ATPB_BARVE RecName: Full=ATP synthase subunit beta, chloroplastic; AltName: Full=ATP synthase F1 sector subunit beta; AltName: Full=F-ATPase subunit beta	20.08	5.6	53.9422
				FVQAGSEVSALLGR	4.68545	2
				GmDVVDmGNPLSVPVGGATLGR	4.12941	2
				IAQIIGPVLDVAFPPGK	4.12576	2
				TVLImELINNIAK	4.03268	2
				VGLTALTMAEYFR	3.75075	2
				mPSAVGYQPTLSTEMGTLQER	3.39239	2
				GMDVVDmGNPLSVPVGGATLGR	3.3669	2
190358676		7	11	sp A4QLB3.1|ATPB_LEPVR RecName: Full=ATP synthase subunit beta, chloroplastic; AltName: Full=ATP synthase F1 sector subunit beta; AltName: Full=F-ATPase subunit beta	19.92	5.5	54.2033
				FVQAGSEVSALLGR	4.68545	2
				GmDVVDmGNPLSVPVGGATLGR	4.12941	2
				IAQIIGPVLDVAFPPGK	4.12576	2
				TVLImELINNIAK	4.03268	2
				VGLTALTMAEYFR	3.75075	2
				mPSAVGYQPTLSTEMGTLQER	3.39239	2
				GMDVVDmGNPLSVPVGGATLGR	3.3669	2
190358662		7	11	sp A4QKT8.1|ATPB_CRUWA RecName: Full=ATP synthase subunit beta, chloroplastic; AltName: Full=ATP synthase F1 sector subunit beta; AltName: Full=F-ATPase subunit beta	20.08	5.5	53.9271
				FVQAGSEVSALLGR	4.68545	2
				GmDVVDmGNPLSVPVGGATLGR	4.12941	2
				IAQIIGPVLDVAFPPGK	4.12576	2
				TVLImELINNIAK	4.03268	2
				VGLTALTMAEYFR	3.75075	2
				mPSAVGYQPTLSTEMGTLQER	3.39239	2
				GMDVVDmGNPLSVPVGGATLGR	3.3669	2
56675681		7	11	emb CAB63705.2| atp synthase beta subunit [Stanleya pinnata]	20.04	5.2	53.8792
				FVQAGSEVSALLGR	4.68545	2
				GmDVVDmGNPLSVPVGGATLGR	4.12941	2
				IAQIIGPVLDVAFPPGK	4.12576	2
				TVLImELINNIAK	4.03268	2
				VGLTALTMAEYFR	3.75075	2
				mPSAVGYQPTLSTEMGTLQER	3.39239	2
				GMDVVDmGNPLSVPVGGATLGR	3.3669	2
29336977		7	11	sp Q9MTG8.1|ATPB_RAPSA RecName: Full=ATP synthase subunit beta, chloroplastic; AltName: Full=ATP synthase F1 sector subunit beta; AltName: Full=F-ATPase subunit beta	20.28	5.88	53.7421
				FVQAGSEVSALLGR	4.68545	2
				GmDVVDmGNPLSVPVGGATLGR	4.12941	2
				IAQIIGPVLDVAFPPGK	4.12576	2
				ESGVINELNLAESK	3.76283	2
				VGLTALTMAEYFR	3.75075	2
				mPSAVGYQPTLSTEMGTLQER	3.39239	2
				GMDVVDmGNPLSVPVGGATLGR	3.3669	2
262400757		6	10	gb ACY66246.1| ATP synthase CF1 beta subunit [Brassica napus]	15.86	5.26	53.714
				FVQAGSEVSALLGR	4.68545	2
				GmDVVDmGNPLSVPVGGATLGR	4.12941	2
				IAQIIGPVLDVAFPPGK	4.12576	2
				TVLImELINNIAK	4.03268	2
				VGLTALTMAEYFR	3.75075	2
				GMDVVDmGNPLSVPVGGATLGR	3.3669	2
75336517		6	10	sp Q9MS49.1|ATPB_BRANA RecName: Full=ATP synthase subunit beta, chloroplastic; AltName: Full=ATP synthase F1 sector subunit beta; AltName: Full=F-ATPase subunit beta	15.86	5.33	53.683
				FVQAGSEVSALLGR	4.68545	2
				GmDVVDmGNPLSVPVGGATLGR	4.12941	2
				IAQIIGPVLDVAFPPGK	4.12576	2
				TVLImELINNIAK	4.03268	2
				VGLTALTMAEYFR	3.75075	2
				GMDVVDmGNPLSVPVGGATLGR	3.3669	2
190358254		6	10	sp A4QK25.1|ATPB_ARAHI RecName: Full=ATP synthase subunit beta, chloroplastic; AltName: Full=ATP synthase F1 sector subunit beta; AltName: Full=F-ATPase subunit beta	15.86	5.5	53.9131
				FVQAGSEVSALLGR	4.68545	2
				GmDVVDmGNPLSVPVGGATLGR	4.12941	2
				IAQIIGPVLDVAFPPGK	4.12576	2
				TVLImELINNIAK	4.03268	2
				VGLTALTMAEYFR	3.75075	2
				GMDVVDmGNPLSVPVGGATLGR	3.3669	2
7708491		6	10	emb CAB89939.1| ATP synthase beta subunit [Megacarpaea polyandra]	16.39	5.39	51.9681
				FVQAGSEVSALLGR	4.68545	2
				GmDVVDmGNPLSVPVGGATLGR	4.12941	2
				IAQIIGPVLDVAFPPGK	4.12576	2
				TVLImELINNIAK	4.03268	2
				VGLTALTMAEYFR	3.75075	2
				GMDVVDmGNPLSVPVGGATLGR	3.3669	2
14717970		6	10	gb AAK72727.1| ATP synthase beta subunit [Brassica balearica]	16	5.24	51.2793
				FVQAGSEVSALLGR	4.68545	2
				GmDVVDmGNPLSVPVGGATLGR	4.12941	2
				TVLImELINNIAK	4.03268	2
				ESGVINELNxAESK	3.76283	2
				VGLTALTMAEYFR	3.75075	2
				GMDVVDmGNPLSVPVGGATLGR	3.3669	2
56675678		6	10	emb CAB63585.2| atp synthase beta subunit [Brassica balearica]	15.23	5.24	53.9193
				FVQAGSEVSALLGR	4.68545	2
				GmDVVDmGNPLSVPVGGATLGR	4.12941	2
				TVLImELINNIAK	4.03268	2
				ESGVINELNxAESK	3.76283	2
				VGLTALTMAEYFR	3.75075	2
				GMDVVDmGNPLSVPVGGATLGR	3.3669	2
190358694		6	9	sp A4QJU0.1|ATPB_OLIPU RecName: Full=ATP synthase subunit beta, chloroplastic; AltName: Full=ATP synthase F1 sector subunit beta; AltName: Full=F-ATPase subunit beta	16.67	5.6	53.9422
				FVQAGSEVSALLGR	4.68545	2
				GmDVVDmGNPLSVPVGGATLGR	4.12941	2
				TVLImELINNIAK	4.03268	2
				VGLTALTMAEYFR	3.75075	2
				mPSAVGYQPTLSTEMGTLQER	3.39239	2
				GMDVVDmGNPLSVPVGGATLGR	3.3669	2
190358687		5	9	sp A4QLU0.1|ATPB_NASOF RecName: Full=ATP synthase subunit beta, chloroplastic; AltName: Full=ATP synthase F1 sector subunit beta; AltName: Full=F-ATPase subunit beta	15.66	5.6	53.9152
				FVQAGSEVSALLGR	4.68545	2
				IAQIIGPVLDVAFPPGK	4.12576	2
				TVLImELINNIAK	4.03268	2
				VGLTALTMAEYFR	3.75075	2
				mPSAVGYQPTLSTEMGTLQER	3.39239	2
190358274		5	9	sp A4QKJ9.1|ATPB_CAPBU RecName: Full=ATP synthase subunit beta, chloroplastic; AltName: Full=ATP synthase F1 sector subunit beta; AltName: Full=F-ATPase subunit beta	15.66	5.73	53.9262
				FVQAGSEVSALLGR	4.68545	2
				IAQIIGPVLDVAFPPGK	4.12576	2
				TVLImELINNIAK	4.03268	2
				VGLTALTMAEYFR	3.75075	2
				mPSAVGYQPTLSTEMGTLQER	3.39239	2
190358250		4	8	sp A4QJK6.1|ATPB_AETGR RecName: Full=ATP synthase subunit beta, chloroplastic; AltName: Full=ATP synthase F1 sector subunit beta; AltName: Full=F-ATPase subunit beta	11.63	5.31	52.7635
				FVQAGSEVSALLGR	4.68545	2
				IAQIIGPVLDVAFPPGK	4.12576	2
				TVLImELINNIAK	4.03268	2
				VGLTALTMAEYFR	3.75075	2
190358249		4	8	sp A4QJC2.1|ATPB_AETCO RecName: Full=ATP synthase subunit beta, chloroplastic; AltName: Full=ATP synthase F1 sector subunit beta; AltName: Full=F-ATPase subunit beta	11.63	5.39	52.7625
				FVQAGSEVSALLGR	4.68545	2
				IAQIIGPVLDVAFPPGK	4.12576	2
				TVLImELINNIAK	4.03268	2
				VGLTALTMAEYFR	3.75075	2
190358677		4	8	sp A4QLK1.1|ATPB_LOBMA RecName: Full=ATP synthase subunit beta, chloroplastic; AltName: Full=ATP synthase F1 sector subunit beta; AltName: Full=F-ATPase subunit beta	11.45	5.9	53.9112
				FVQAGSEVSALLGR	4.68545	2
				IAQIIGPVLDVAFPPGK	4.12576	2
				TVLImELINNIAK	4.03268	2
				VGLTALTMAEYFR	3.75075	2
190358668		4	8	sp A4QL26.1|ATPB_DRANE RecName: Full=ATP synthase subunit beta, chloroplastic; AltName: Full=ATP synthase F1 sector subunit beta; AltName: Full=F-ATPase subunit beta	11.45	5.5	53.8861
				FVQAGSEVSALLGR	4.68545	2
				IAQIIGPVLDVAFPPGK	4.12576	2
				TVLImELINNIAK	4.03268	2
				VGLTALTMAEYFR	3.75075	2
190358275		4	8	sp B1A942.1|ATPB_CARPA RecName: Full=ATP synthase subunit beta, chloroplastic; AltName: Full=ATP synthase F1 sector subunit beta; AltName: Full=F-ATPase subunit beta	11.45	5.59	53.609
				FVQAGSEVSALLGR	4.68545	2
				IAQIIGPVLDVAFPPGK	4.12576	2
				TVLImELINNIAK	4.03268	2
				VGLTALTMAEYFR	3.75075	2
14718140		4	8	gb AAK72809.1| ATP synthase beta subunit [Moringa oleifera]	11.9	5.38	51.596
				FVQAGSEVSALLGR	4.68545	2
				IAQIIGPVLDVAFPPGK	4.12576	2
				TVLImELINNIAK	4.03268	2
				VGLTALTMAEYFR	3.75075	2
14718009		4	8	gb AAK72746.1| ATP synthase beta subunit [Cleome hassleriana]	11.45	5.6	53.7731
				FVQAGSEVSALLGR	4.68545	2
				IAQIIGPVLDVAFPPGK	4.12576	2
				TVLImELINNIAK	4.03268	2
				VGLTALTMAEYFR	3.75075	2
14718113		4	7	gb AAK72796.1| ATP synthase beta subunit [Limnanthes douglasii]	16.35	5.49	40.4462
				FVQAGSEVSALLGR	4.68545	2
				TVLImELINNIAK	4.03268	2
				VGLTALTMAEYFR	3.75075	2
				mPSAVGYQPTLSTEMGTLQER	3.39239	2
14717972		4	7	gb AAK72728.1| ATP synthase beta subunit [Bretschneidera sinensis]	15.93	5.78	40.9413
				FVQAGSEVSALLGR	4.68545	2
				TVLImELINNIAK	4.03268	2
				VGLTALTMAEYFR	3.75075	2
				mPSAVGYQPTLSTEMGTLQER	3.39239	2
14717956		4	7	gb AAK72720.1| ATP synthase beta subunit [Batis maritima]	12.63	5.36	52.031
				FVQAGSEVSALLGR	4.68545	2
				TVLImELINNIAK	4.03268	2
				VGLTALTMAEYFR	3.75075	2
				mPSAVGYQPTLSTEMGTLQER	3.39239	2
4063544		4	7	gb AAC98330.1| ATP synthase beta subunit [Floerkea proserpinacoides]	13.38	5.44	49.1387
				FVQAGSEVSALLGR	4.68545	2
				TVLImELINNIAK	4.03268	2
				VGLTALTMAEYFR	3.75075	2
				mPSAVGYQPTLSTEMGTLQER	3.39239	2
310109908		3	6	gb ADP00890.1| ATP synthase beta subunit, partial (chloroplast) [Salvadora persica]	10.5	5.3	41.3865
				FVQAGSEVSALLGR	4.68545	2
				TVLImELINNIAK	4.03268	2
				VGLTALTMAEYFR	3.75075	2
310109890		3	6	gb ADP00881.1| ATP synthase beta subunit, partial (chloroplast) [Gyrostemon racemigerus]	8.89	5.54	48.5913
				FVQAGSEVSALLGR	4.68545	2
				TVLImELINNIAK	4.03268	2
				VGLTALTMAEYFR	3.75075	2
14718220		3	6	gb AAK72848.1| ATP synthase beta subunit [Setchellanthus caeruleus]	14.55	5.22	29.4571
				FVQAGSEVSALLGR	4.68545	2
				TVLImELINNIAK	4.03268	2
				VGLTALTMAEYFR	3.75075	2
14718099		3	6	gb AAK72789.1| ATP synthase beta subunit [Koeberlinia spinosa]	8.33	5.3	51.785
				FVQAGSEVSALLGR	4.68545	2
				TVLImELINNIAK	4.03268	2
				VGLTALTMAEYFR	3.75075	2
4063570		3	6	gb AAC98343.1| ATP synthase beta subunit [Tropaeolum tricolor]	8.77	5.1	49.1455
				FVQAGSEVSALLGR	4.68545	2
				TVLImELINNIAK	4.03268	2
				VGLTALTMAEYFR	3.75075	2
4063538		3	6	gb AAC98327.1| ATP synthase beta subunit [Carica papaya]	8.77	5.21	49.1835
				FVQAGSEVSALLGR	4.68545	2
				TVLImELINNIAK	4.03268	2
				VGLTALTMAEYFR	3.75075	2
4063536		3	6	gb AAC98326.1| ATP synthase beta subunit [Capparis spinosa]	8.77	5.27	49.2346
				FVQAGSEVSALLGR	4.68545	2
				TVLImELINNIAK	4.03268	2
				VGLTALTMAEYFR	3.75075	2
14717926		3	5	gb AAK72706.1| ATP synthase beta subunit [Akania bidwillii]	12.66	6.28	40.5079
				FVQAGSEVSALLGR	4.68545	2
				VGLTALTMAEYFR	3.75075	2
				mPSAVGYQPTLSTEMGTLQER	3.39239	2
Spot 225	1
297843724		2	2	ref XP_002889743.1| catalytic/ coenzyme binding protein [Arabidopsis lyrata subsp. lyrata]	8.2	8.38	42.4389
				SSLSAEGFDVVYDINGR	3.63075	2
				EAEEVEPIIDALPK	3.35246	2
312282041		2	2	dbj BAJ33886.1| unnamed protein product [Thellungiella halophila]	8.18	8.38	42.5791
				SSLSAEGFDVVYDINGR	3.63075	2
				EAEEVEPIIDALPK	3.35246	2
Spot 234	4
14717970		5	8	gb AAK72727.1| ATP synthase beta subunit [Brassica balearica]	15.37	5.24	51.2793
				FVQAGSEVSALLGR	4.62374	2
				TVLImELINNIAK	4.37889	2
				ESGVINELNxAESK	3.72976	2
				VGLTALTmAEYFR	3.38587	2
				GIYPAVDPLDSTSTmLQPR	3.02737	2
56675678		5	8	emb CAB63585.2| atp synthase beta subunit [Brassica balearica]	14.63	5.24	53.9193
				FVQAGSEVSALLGR	4.62374	2
				TVLImELINNIAK	4.37889	2
				ESGVINELNxAESK	3.72976	2
				VGLTALTmAEYFR	3.38587	2
				GIYPAVDPLDSTSTmLQPR	3.02737	2
297840991		4	6	ref XP_002888377.1| ATPase beta subunit [Arabidopsis lyrata subsp. lyrata]	11.85	5.73	53.9131
				FVQAGSEVSALLGR	4.62374	2
				TVLImELINNIAK	4.37889	2
				VGLTALTmAEYFR	3.38587	2
				GIYPAVDPLDSTSTmLQPR	3.02737	2
297837989		4	6	ref XP_002886876.1| H+-transporting two-sector ATPase, alpha/beta subunit, central region [Arabidopsis lyrata subsp. lyrata]	9.7	5.49	65.9886
				FVQAGSEVSALLGR	4.62374	2
				TVLImELINNIAK	4.37889	2
				VGLTALTmAEYFR	3.38587	2
				GIYPAVDPLDSTSTmLQPR	3.02737	2
297837941		4	6	ref XP_002886852.1| predicted protein [Arabidopsis lyrata subsp. lyrata]	11.85	5.6	53.9141
				FVQAGSEVSALLGR	4.62374	2
				TVLImELINNIAK	4.37889	2
				VGLTALTmAEYFR	3.38587	2
				GIYPAVDPLDSTSTmLQPR	3.02737	2
7525040		4	6	ref NP_051066.1| ATP synthase CF1 beta subunit [Arabidopsis thaliana]	11.85	5.5	53.9001
				FVQAGSEVSALLGR	4.62374	2
				TVLImELINNIAK	4.37889	2
				VGLTALTmAEYFR	3.38587	2
				GIYPAVDPLDSTSTmLQPR	3.02737	2
262400757		4	6	gb ACY66246.1| ATP synthase CF1 beta subunit [Brassica napus]	11.85	5.26	53.714
				FVQAGSEVSALLGR	4.62374	2
				TVLImELINNIAK	4.37889	2
				VGLTALTmAEYFR	3.38587	2
				GIYPAVDPLDSTSTmLQPR	3.02737	2
75336517		4	6	sp Q9MS49.1|ATPB_BRANA RecName: Full=ATP synthase subunit beta, chloroplastic; AltName: Full=ATP synthase F1 sector subunit beta; AltName: Full=F-ATPase subunit beta	11.85	5.33	53.683
				FVQAGSEVSALLGR	4.62374	2
				TVLImELINNIAK	4.37889	2
				VGLTALTmAEYFR	3.38587	2
				GIYPAVDPLDSTSTmLQPR	3.02737	2
310109908		4	6	gb ADP00890.1| ATP synthase beta subunit, partial (chloroplast) [Salvadora persica]	15.49	5.3	41.3865
				FVQAGSEVSALLGR	4.62374	2
				TVLImELINNIAK	4.37889	2
				VGLTALTmAEYFR	3.38587	2
				GIYPAVDPLDSTSTmLQPR	3.02737	2
310109890		4	6	gb ADP00881.1| ATP synthase beta subunit, partial (chloroplast) [Gyrostemon racemigerus]	13.11	5.54	48.5913
				FVQAGSEVSALLGR	4.62374	2
				TVLImELINNIAK	4.37889	2
				VGLTALTmAEYFR	3.38587	2
				GIYPAVDPLDSTSTmLQPR	3.02737	2
190358259		4	6	sp A4QKB2.1|ATPB_BARVE RecName: Full=ATP synthase subunit beta, chloroplastic; AltName: Full=ATP synthase F1 sector subunit beta; AltName: Full=F-ATPase subunit beta	11.85	5.6	53.9422
				FVQAGSEVSALLGR	4.62374	2
				TVLImELINNIAK	4.37889	2
				VGLTALTmAEYFR	3.38587	2
				GIYPAVDPLDSTSTmLQPR	3.02737	2
190358254		4	6	sp A4QK25.1|ATPB_ARAHI RecName: Full=ATP synthase subunit beta, chloroplastic; AltName: Full=ATP synthase F1 sector subunit beta; AltName: Full=F-ATPase subunit beta	11.85	5.5	53.9131
				FVQAGSEVSALLGR	4.62374	2
				TVLImELINNIAK	4.37889	2
				VGLTALTmAEYFR	3.38587	2
				GIYPAVDPLDSTSTmLQPR	3.02737	2
190358250		4	6	sp A4QJK6.1|ATPB_AETGR RecName: Full=ATP synthase subunit beta, chloroplastic; AltName: Full=ATP synthase F1 sector subunit beta; AltName: Full=F-ATPase subunit beta	12.04	5.31	52.7635
				FVQAGSEVSALLGR	4.62374	2
				TVLImELINNIAK	4.37889	2
				VGLTALTmAEYFR	3.38587	2
				GIYPAVDPLDSTSTmLQPR	3.02737	2
190358249		4	6	sp A4QJC2.1|ATPB_AETCO RecName: Full=ATP synthase subunit beta, chloroplastic; AltName: Full=ATP synthase F1 sector subunit beta; AltName: Full=F-ATPase subunit beta	12.04	5.39	52.7625
				FVQAGSEVSALLGR	4.62374	2
				TVLImELINNIAK	4.37889	2
				VGLTALTmAEYFR	3.38587	2
				GIYPAVDPLDSTSTmLQPR	3.02737	2
190358694		4	6	sp A4QJU0.1|ATPB_OLIPU RecName: Full=ATP synthase subunit beta, chloroplastic; AltName: Full=ATP synthase F1 sector subunit beta; AltName: Full=F-ATPase subunit beta	11.85	5.6	53.9422
				FVQAGSEVSALLGR	4.62374	2
				TVLImELINNIAK	4.37889	2
				VGLTALTmAEYFR	3.38587	2
				GIYPAVDPLDSTSTmLQPR	3.02737	2
190358687		4	6	sp A4QLU0.1|ATPB_NASOF RecName: Full=ATP synthase subunit beta, chloroplastic; AltName: Full=ATP synthase F1 sector subunit beta; AltName: Full=F-ATPase subunit beta	11.85	5.6	53.9152
				FVQAGSEVSALLGR	4.62374	2
				TVLImELINNIAK	4.37889	2
				VGLTALTmAEYFR	3.38587	2
				GIYPAVDPLDSTSTmLQPR	3.02737	2
190358677		4	6	sp A4QLK1.1|ATPB_LOBMA RecName: Full=ATP synthase subunit beta, chloroplastic; AltName: Full=ATP synthase F1 sector subunit beta; AltName: Full=F-ATPase subunit beta	11.85	5.9	53.9112
				FVQAGSEVSALLGR	4.62374	2
				TVLImELINNIAK	4.37889	2
				VGLTALTmAEYFR	3.38587	2
				GIYPAVDPLDSTSTmLQPR	3.02737	2
190358676		4	6	sp A4QLB3.1|ATPB_LEPVR RecName: Full=ATP synthase subunit beta, chloroplastic; AltName: Full=ATP synthase F1 sector subunit beta; AltName: Full=F-ATPase subunit beta	11.75	5.5	54.2033
				FVQAGSEVSALLGR	4.62374	2
				TVLImELINNIAK	4.37889	2
				VGLTALTmAEYFR	3.38587	2
				GIYPAVDPLDSTSTmLQPR	3.02737	2
190358668		4	6	sp A4QL26.1|ATPB_DRANE RecName: Full=ATP synthase subunit beta, chloroplastic; AltName: Full=ATP synthase F1 sector subunit beta; AltName: Full=F-ATPase subunit beta	11.85	5.5	53.8861
				FVQAGSEVSALLGR	4.62374	2
				TVLImELINNIAK	4.37889	2
				VGLTALTmAEYFR	3.38587	2
				GIYPAVDPLDSTSTmLQPR	3.02737	2
190358662		4	6	sp A4QKT8.1|ATPB_CRUWA RecName: Full=ATP synthase subunit beta, chloroplastic; AltName: Full=ATP synthase F1 sector subunit beta; AltName: Full=F-ATPase subunit beta	11.85	5.5	53.9271
				FVQAGSEVSALLGR	4.62374	2
				TVLImELINNIAK	4.37889	2
				VGLTALTmAEYFR	3.38587	2
				GIYPAVDPLDSTSTmLQPR	3.02737	2
190358275		4	6	sp B1A942.1|ATPB_CARPA RecName: Full=ATP synthase subunit beta, chloroplastic; AltName: Full=ATP synthase F1 sector subunit beta; AltName: Full=F-ATPase subunit beta	11.85	5.59	53.609
				FVQAGSEVSALLGR	4.62374	2
				TVLImELINNIAK	4.37889	2
				VGLTALTmAEYFR	3.38587	2
				GIYPAVDPLDSTSTmLQPR	3.02737	2
190358274		4	6	sp A4QKJ9.1|ATPB_CAPBU RecName: Full=ATP synthase subunit beta, chloroplastic; AltName: Full=ATP synthase F1 sector subunit beta; AltName: Full=F-ATPase subunit beta	11.85	5.73	53.9262
				FVQAGSEVSALLGR	4.62374	2
				TVLImELINNIAK	4.37889	2
				VGLTALTmAEYFR	3.38587	2
				GIYPAVDPLDSTSTmLQPR	3.02737	2
14718220		4	6	gb AAK72848.1| ATP synthase beta subunit [Setchellanthus caeruleus]	21.45	5.22	29.4571
				FVQAGSEVSALLGR	4.62374	2
				TVLImELINNIAK	4.37889	2
				VGLTALTmAEYFR	3.38587	2
				GIYPAVDPLDSTSTmLQPR	3.02737	2
14718140		4	6	gb AAK72809.1| ATP synthase beta subunit [Moringa oleifera]	12.32	5.38	51.596
				FVQAGSEVSALLGR	4.62374	2
				TVLImELINNIAK	4.37889	2
				VGLTALTmAEYFR	3.38587	2
				GIYPAVDPLDSTSTmLQPR	3.02737	2
14718113		4	6	gb AAK72796.1| ATP synthase beta subunit [Limnanthes douglasii]	15.82	5.49	40.4462
				FVQAGSEVSALLGR	4.62374	2
				TVLImELINNIAK	4.37889	2
				VGLTALTmAEYFR	3.38587	2
				GIYPAVDPLDSTSTmLQPR	3.02737	2
14718099		4	6	gb AAK72789.1| ATP synthase beta subunit [Koeberlinia spinosa]	12.29	5.3	51.785
				FVQAGSEVSALLGR	4.62374	2
				TVLImELINNIAK	4.37889	2
				VGLTALTmAEYFR	3.38587	2
				GIYPAVDPLDSTSTmLQPR	3.02737	2
14718009		4	6	gb AAK72746.1| ATP synthase beta subunit [Cleome hassleriana]	11.85	5.6	53.7731
				FVQAGSEVSALLGR	4.62374	2
				TVLImELINNIAK	4.37889	2
				VGLTALTmAEYFR	3.38587	2
				GIYPAVDPLDSTSTmLQPR	3.02737	2
14717972		4	6	gb AAK72728.1| ATP synthase beta subunit [Bretschneidera sinensis]	15.4	5.78	40.9413
				FVQAGSEVSALLGR	4.62374	2
				TVLImELINNIAK	4.37889	2
				VGLTALTmAEYFR	3.38587	2
				GIYPAVDPLDSTSTmLQPR	3.02737	2
14717956		4	6	gb AAK72720.1| ATP synthase beta subunit [Batis maritima]	12.22	5.36	52.031
				FVQAGSEVSALLGR	4.62374	2
				TVLImELINNIAK	4.37889	2
				VGLTALTmAEYFR	3.38587	2
				GIYPAVDPLDSTSTmLQPR	3.02737	2
4063570		4	6	gb AAC98343.1| ATP synthase beta subunit [Tropaeolum tricolor]	12.94	5.1	49.1455
				FVQAGSEVSALLGR	4.62374	2
				TVLImELINNIAK	4.37889	2
				VGLTALTmAEYFR	3.38587	2
				GIYPAVDPLDSTSTmLQPR	3.02737	2
4063544		4	6	gb AAC98330.1| ATP synthase beta subunit [Floerkea proserpinacoides]	12.94	5.44	49.1387
				FVQAGSEVSALLGR	4.62374	2
				TVLImELINNIAK	4.37889	2
				VGLTALTmAEYFR	3.38587	2
				GIYPAVDPLDSTSTmLQPR	3.02737	2
4063538		4	6	gb AAC98327.1| ATP synthase beta subunit [Carica papaya]	12.94	5.21	49.1835
				FVQAGSEVSALLGR	4.62374	2
				TVLImELINNIAK	4.37889	2
				VGLTALTmAEYFR	3.38587	2
				GIYPAVDPLDSTSTmLQPR	3.02737	2
4063536		4	6	gb AAC98326.1| ATP synthase beta subunit [Capparis spinosa]	12.94	5.27	49.2346
				FVQAGSEVSALLGR	4.62374	2
				TVLImELINNIAK	4.37889	2
				VGLTALTmAEYFR	3.38587	2
				GIYPAVDPLDSTSTmLQPR	3.02737	2
56675681		4	6	emb CAB63705.2| atp synthase beta subunit [Stanleya pinnata]	11.82	5.2	53.8792
				FVQAGSEVSALLGR	4.62374	2
				TVLImELINNIAK	4.37889	2
				VGLTALTmAEYFR	3.38587	2
				GIYPAVDPLDSTSTmLQPR	3.02737	2
7708491		4	6	emb CAB89939.1| ATP synthase beta subunit [Megacarpaea polyandra]	12.24	5.39	51.9681
				FVQAGSEVSALLGR	4.62374	2
				TVLImELINNIAK	4.37889	2
				VGLTALTmAEYFR	3.38587	2
				GIYPAVDPLDSTSTmLQPR	3.02737	2
29336977		4	6	sp Q9MTG8.1|ATPB_RAPSA RecName: Full=ATP synthase subunit beta, chloroplastic; AltName: Full=ATP synthase F1 sector subunit beta; AltName: Full=F-ATPase subunit beta	12.05	5.88	53.7421
				FVQAGSEVSALLGR	4.62374	2
				ESGVINELNLAESK	3.72976	2
				VGLTALTmAEYFR	3.38587	2
				GIYPAVDPLDSTSTmLQPR	3.02737	2
14717926		3	4	gb AAK72706.1| ATP synthase beta subunit [Akania bidwillii]	12.14	6.28	40.5079
				FVQAGSEVSALLGR	4.62374	2
				VGLTALTmAEYFR	3.38587	2
				GIYPAVDPLDSTSTmLQPR	3.02737	2
Spot 239	4
297843724		2	4	ref XP_002889743.1| catalytic/ coenzyme binding protein [Arabidopsis lyrata subsp. lyrata]	8.2	8.38	42.4389
				SSLSAEGFDVVYDINGR	3.82629	2
				EAEEVEPIIDALPK	3.68457	2
312282041		2	4	dbj BAJ33886.1| unnamed protein product [Thellungiella halophila]	8.18	8.38	42.5791
				SSLSAEGFDVVYDINGR	3.82629	2
				EAEEVEPIIDALPK	3.68457	2
Spot 242	4
312282041		2	4	dbj BAJ33886.1| unnamed protein product [Thellungiella halophila]	7.12	8.38	42.5791
				EADFTTDDMILSK	3.52183	2
				EAEEVEPIIDALPK	3.37567	2
Spot 243	4
18408237		2	2	ref NP_564846.1| plastid transcriptionally active 4 [Arabidopsis thaliana]	11.21	9.11	36.3697
				VmAmESEADALTQIGTDELEGK	4.65552	2
				ILEQTVIEmNSDLTK	3.86004	2
297837899		2	2	ref XP_002886831.1| hypothetical protein ARALYDRAFT_893907 [Arabidopsis lyrata subsp. lyrata]	11.25	9.31	36.1597
				VmAmESEADALTQIGTDELEGK	4.65552	2
				ILEQTVIEmNSDLTK	3.86004	2
Spot 250	1
297821230		2	3	ref XP_002878498.1| hypothetical protein ARALYDRAFT_486816 [Arabidopsis lyrata subsp. lyrata]	7.35	8.43	43.9954
				ELLSAGHGVTIMTVGDESSDK	4.12452	2
				DcEEWFFDR	3.23813	2
145331431		2	2	ref NP_001078074.1| protein disulfide-isomerase A6 [Arabidopsis thaliana]	6.87	5.67	36.5418
				DLDDFVSFINEK	3.36185	2
				NAEALAEYVNK	3.30669	2
79324941		2	2	ref NP_001031555.1| protein disulfide-isomerase A6 [Arabidopsis thaliana]	7.12	6	35.5983
				DLDDFVSFINEK	3.36185	2
				NAEALAEYVNK	3.30669	2
42571269		2	2	ref NP_973708.1| protein disulfide-isomerase A6 [Arabidopsis thaliana]	8.65	5.76	29.1989
				DLDDFVSFINEK	3.36185	2
				NAEALAEYVNK	3.30669	2
15226610		2	2	ref NP_182269.1| protein disulfide-isomerase A6 [Arabidopsis thaliana]	6.37	6.06	39.4724
				DLDDFVSFINEK	3.36185	2
				NAEALAEYVNK	3.30669	2
297824845		2	2	ref XP_002880305.1| hypothetical protein ARALYDRAFT_904222 [Arabidopsis lyrata subsp. lyrata]	6.37	6.06	39.4694
				DLDDFVSFINEK	3.36185	2
				NAEALAEYVNK	3.30669	2
312282041		2	2	dbj BAJ33886.1| unnamed protein product [Thellungiella halophila]	7.65	8.38	42.5791
				DLATAFLAVLGNEK	3.12672	2
				LEQYIYcSSAGVYLK	3.11538	2
Spot 252	4
295421167		2	2	emb CBL74433.1| unnamed protein product [Brassica napus]	6.06	7.65	42.007
				AFGAELVLTEPAK	4.58741	2
				TPmVYLNNIVK	2.94823	2
295421147		2	2	emb CBL74423.1| unnamed protein product [Brassica napus]	6.12	7.96	41.5909
				AFGAELVLTEPAK	4.58741	2
				TPmVYLNNIVK	2.94823	2
Spot 254	4
72255615		2	3	gb AAZ66933.1| 117M18_14 [Brassica rapa]	10.71	8.75	24.7868
				VIEYTAGESAVAIK	5.08929	2
				SNFFFAGVDK	2.44469	1
126766		2	3	sp P13244.1|MASY_BRANA RecName: Full=Malate synthase, glyoxysomal	5.17	7.75	63.6873
				DDASAITEEDLLQIPR	4.1082	2
				YGVELDGDGLGVR	3.04572	2
2143229		2	3	emb CAA73793.1| glyoxysomal malate synthase [Brassica napus]	5.17	7.56	63.7243
				DDASAITEEDLLQIPR	4.1082	2
				YGVELDGDGLGVR	3.04572	2
Spot 255	4
42571021		3	5	ref NP_973584.1| RmlC-like cupin-like protein [Arabidopsis thaliana]	14.39	8.65	16.2603
				YmQFLAGDLVR	3.58011	2
				RLEELGVSR	3.53842	2
				YMQFLAGDLVR	3.49455	2
15225202		3	5	ref NP_180777.1| plastid transcriptionally active 18 [Arabidopsis thaliana]	14.39	8.66	16.3183
				YmQFLAGDLVR	3.58011	2
				RLEELGVSR	3.53842	2
				YMQFLAGDLVR	3.49455	2
297823045		3	5	ref XP_002879405.1| PTAC18 [Arabidopsis lyrata subsp. lyrata]	14.39	8.65	16.4383
				YmQFLAGDLVR	3.58011	2
				RLEELGVSR	3.53842	2
				YMQFLAGDLVR	3.49455	2
Spot 260	4
297843724		2	4	ref XP_002889743.1| catalytic/ coenzyme binding protein [Arabidopsis lyrata subsp. lyrata]	8.2	8.38	42.4389
				EAEEVEPIIDALPK	4.30753	2
				SSLSAEGFDVVYDINGR	4.16148	2
312282041		2	4	dbj BAJ33886.1| unnamed protein product [Thellungiella halophila]	8.18	8.38	42.5791
				EAEEVEPIIDALPK	4.30753	2
				SSLSAEGFDVVYDINGR	4.16148	2
Spot 264	4
15220055		2	3	ref NP_173165.1| translation initiation factor IF-2 [Arabidopsis thaliana]	3.51	7.44	109.679
				DYDVEVLDADSVKVEEMAK	5.03848	2
				VAASEAGGITQGIGAYK	4.0007	2
297844662		2	3	ref XP_002890212.1| hypothetical protein ARALYDRAFT_471925 [Arabidopsis lyrata subsp. lyrata]	3.51	7.21	109.943
				DYDVEVLDADSVKVEEMAK	5.03848	2
				VAASEAGGITQGIGAYK	4.0007	2
Spot 266	4
15220055		2	4	ref NP_173165.1| translation initiation factor IF-2 [Arabidopsis thaliana]	3.51	7.44	109.679
				VAASEAGGITQGIGAYK	5.33999	2
				DYDVEVLDADSVKVEEMAK	4.60841	2
297844662		2	4	ref XP_002890212.1| hypothetical protein ARALYDRAFT_471925 [Arabidopsis lyrata subsp. lyrata]	3.51	7.21	109.943
				VAASEAGGITQGIGAYK	5.33999	2
				DYDVEVLDADSVKVEEMAK	4.60841	2
Spot 268	4
15242093		2	4	ref NP_197589.1| TCP-1/cpn60 chaperonin family protein [Arabidopsis thaliana]	7.97	5.87	57.2496
				VQDDEVGDGTTSVVVLAGELLR	5.14409	2
				LGLVTGGEIASTFDNPESVK	5.10604	2
297812275		2	4	ref XP_002874021.1| hypothetical protein ARALYDRAFT_910130 [Arabidopsis lyrata subsp. lyrata]	7.97	5.96	57.2917
				VQDDEVGDGTTSVVVLAGELLR	5.14409	2
				LGLVTGGEIASTFDNPESVK	5.10604	2
Spot 271	4
149364134		4	7	gb ABR24273.1| iron-containing superoxide dismutase [Brassica napus]	13.69	7.97	30.2461
				LYGYTMEELIK	3.48073	2
				DFGSFTNFR	3.18425	2
				TPPYPLDALEPYMSQR	3.113	2
				TPPYPLDALEPYmSQR	2.81394	2
149364132		4	7	gb ABR24272.1| iron-containing superoxide dismutase [Brassica napus]	13.69	7.99	30.1691
				LYGYTMEELIK	3.48073	2
				DFGSFTNFR	3.18425	2
				TPPYPLDALEPYMSQR	3.113	2
				TPPYPLDALEPYmSQR	2.81394	2
297821230		3	4	ref XP_002878498.1| hypothetical protein ARALYDRAFT_486816 [Arabidopsis lyrata subsp. lyrata]	10.54	8.43	43.9954
				ELLSAGHGVTIMTVGDESSDK	3.68211	3
				DLDTVRPVVDWAK	3.2771	2
				DcEEWFFDR	2.64222	2
15237281		2	3	ref NP_197722.1| Fe superoxide dismutase 3 [Arabidopsis thaliana]	7.6	8.48	30.3412
				LYGYTMEELIK	3.48073	2
				DFGSFTNFR	3.18425	2
297808333		2	3	ref XP_002872050.1| hypothetical protein ARALYDRAFT_489192 [Arabidopsis lyrata subsp. lyrata]	7.6	8.6	30.3652
				LYGYTMEELIK	3.48073	2
				DFGSFTNFR	3.18425	2
109690087		2	3	gb ABG37937.1| Fe-superoxide dismutase [Brassica napus]	10.47	6.29	22.24
				LYGYTMEELIK	3.48073	2
				DFGSFTNFR	3.18425	2
15229384		2	3	ref NP_191873.1| chloroplast stem-loop binding protein-41 [Arabidopsis thaliana]	5.42	8.43	43.9025
				DLDTVRPVVDWAK	3.2771	2
				DcEEWFFDR	2.64222	2
Spot 273	4
297843724		3	5	ref XP_002889743.1| catalytic/ coenzyme binding protein [Arabidopsis lyrata subsp. lyrata]	12.17	8.38	42.4389
				SSLSAEGFDVVYDINGR	4.01155	2
				EAEEVEPIIDALPK	3.51459	2
				LEQYIYcSSAGVYLK	3.31388	2
312282041		3	5	dbj BAJ33886.1| unnamed protein product [Thellungiella halophila]	12.14	8.38	42.5791
				SSLSAEGFDVVYDINGR	4.01155	2
				EAEEVEPIIDALPK	3.51459	2
				LEQYIYcSSAGVYLK	3.31388	2
297843518		2	4	ref XP_002889640.1| hypothetical protein ARALYDRAFT_470751 [Arabidopsis lyrata subsp. lyrata]	9.29	8.94	30.4659
				LVLTPAAVEFLNAR	4.16605	2
				TLNLFDILNSDK	4.0987	2
15217485		2	4	ref NP_172405.1| RNA binding protein [Arabidopsis thaliana]	8.47	8.16	42.593
				SSLSAEGFDVVYDINGR	4.01155	2
				LEQYIYcSSAGVYLK	3.31388	2
30679426		2	3	ref NP_849295.1| cytochrome b6-f complex iron-sulfur subunit [Arabidopsis thaliana]	12.38	8.32	22.5185
				DALGNDVVAAEWLK	4.35147	2
				VLFVPWVETDFR	3.3889	2
15236275		2	3	ref NP_192237.1| cytochrome b6-f complex iron-sulfur subunit [Arabidopsis thaliana]	11.35	8.54	24.3504
				DALGNDVVAAEWLK	4.35147	2
				VLFVPWVETDFR	3.3889	2
Spot 276	1
297821230		8	19	ref XP_002878498.1| hypothetical protein ARALYDRAFT_486816 [Arabidopsis lyrata subsp. lyrata]	25	8.43	43.9954
				ELLSAGHGVTIMTVGDESSDKMK	4.40026	3
				ELLSAGHGVTIMTVGDESSDK	4.18183	2
				NVLIVNTNSGGHAVIGFYFAK	4.1453	2
				ELLSAGHGVTImTVGDESSDK	3.7827	3
				YLAETFGNWASFRPQYMIGSGNNK	3.74967	3
				DcEEWFFDR	3.25042	2
				DLDTVRPVVDWAK	2.98913	2
				FELDDKILEALK	2.90832	2
15229384		5	10	ref NP_191873.1| chloroplast stem-loop binding protein-41 [Arabidopsis thaliana]	19.46	8.43	43.9025
				NVLIVNTNSGGHAVIGFYFAK	4.1453	2
				YLAETFGNWASFRPQYMIGSGNNK	3.74967	3
				DcEEWFFDR	3.25042	2
				DLDTVRPVVDWAK	2.98913	2
				FELDDKILEALK	2.90832	2
145331431		5	9	ref NP_001078074.1| protein disulfide-isomerase A6 [Arabidopsis thaliana]	21.19	5.67	36.5418
				VATVFKQEEGVVIANLDADAHK	4.33534	3
				YGVSGYPTIQWFPK	3.34387	2
				NAEALAEYVNK	3.32402	2
				DLDDFVSFINEK	3.11542	2
				AGIVESLDALVK	2.96316	2
79324941		5	9	ref NP_001031555.1| protein disulfide-isomerase A6 [Arabidopsis thaliana]	21.98	6	35.5983
				VATVFKQEEGVVIANLDADAHK	4.33534	3
				YGVSGYPTIQWFPK	3.34387	2
				NAEALAEYVNK	3.32402	2
				DLDDFVSFINEK	3.11542	2
				AGIVESLDALVK	2.96316	2
15226610		5	9	ref NP_182269.1| protein disulfide-isomerase A6 [Arabidopsis thaliana]	19.67	6.06	39.4724
				VATVFKQEEGVVIANLDADAHK	4.33534	3
				YGVSGYPTIQWFPK	3.34387	2
				NAEALAEYVNK	3.32402	2
				DLDDFVSFINEK	3.11542	2
				AGIVESLDALVK	2.96316	2
297824845		5	9	ref XP_002880305.1| hypothetical protein ARALYDRAFT_904222 [Arabidopsis lyrata subsp. lyrata]	19.67	6.06	39.4694
				VATVFKQEEGVVIANLDADAHK	4.33534	3
				YGVSGYPTIQWFPK	3.34387	2
				NAEALAEYVNK	3.32402	2
				DLDDFVSFINEK	3.11542	2
				AGIVESLDALVK	2.96316	2
42571269		4	8	ref NP_973708.1| protein disulfide-isomerase A6 [Arabidopsis thaliana]	22.18	5.76	29.1989
				VATVFKQEEGVVIANLDADAHK	4.33534	3
				YGVSGYPTIQWFPK	3.34387	2
				NAEALAEYVNK	3.32402	2
				DLDDFVSFINEK	3.11542	2
45593261		3	6	gb AAS68180.1| putative protein disulphide isomerase [Brassica napus var. napus]	20	6.89	25.7543
				VATVFKQEEGVVIANLDADAHK	4.33534	3
				YGVSGYPTIQWFPK	3.34387	2
				NAEALAEYVNK	3.32402	2
Spot 278	4
297837899		11	19	ref XP_002886831.1| hypothetical protein ARALYDRAFT_893907 [Arabidopsis lyrata subsp. lyrata]	30.4	9.31	36.1597
				VmAmESEADALTQIGTDELEGK	5.30475	2
				FQMLETSSVDDDLANLK	5.0479	2
				VMAMESEADALTQIGTDELEGK	4.84875	2
				VQEMIGTVNTSGALSAFEK	4.53648	2
				FQmLETSSVDDDLANLK	4.52327	2
				VQEmIGTVNTSGALSAFEK	4.29622	2
				ILEQTVIEmNSDLTK	4.27547	2
				VMAmESEADALTQIGTDELEGK	4.21617	2
				VmAMESEADALTQIGTDELEGK	4.21617	2
				DSEIENELNELR	3.97712	2
				SYANALISSFEDPEK	3.38069	2
18408237		11	19	ref NP_564846.1| plastid transcriptionally active 4 [Arabidopsis thaliana]	30.3	9.11	36.3697
				VmAmESEADALTQIGTDELEGK	5.30475	2
				VMAMESEADALTQIGTDELEGK	4.84875	2
				VQEMIGTVNTSGALSAFEK	4.53648	2
				VQEmIGTVNTSGALSAFEK	4.29622	2
				ILEQTVIEmNSDLTK	4.27547	2
				VMAmESEADALTQIGTDELEGK	4.21617	2
				VmAMESEADALTQIGTDELEGK	4.21617	2
				FQmLETSSVDDDLADLK	4.19572	2
				FQMLETSSVDDDLADLK	3.98774	2
				DSEIENELNELR	3.97712	2
				SYANALISSFEDPEK	3.38069	2
312282041		5	7	dbj BAJ33886.1| unnamed protein product [Thellungiella halophila]	19.26	8.38	42.5791
				DLATAFLAVLGNEK	4.07387	2
				EAEEVEPIIDALPK	3.48604	2
				SSLSAEGFDVVYDINGR	3.44334	2
				EADFTTDDMILSK	3.07276	2
				AGGFPEPEIVHYNPK	2.96048	2
297843724		3	4	ref XP_002889743.1| catalytic/ coenzyme binding protein [Arabidopsis lyrata subsp. lyrata]	12.17	8.38	42.4389
				EAEEVEPIIDALPK	3.48604	2
				SSLSAEGFDVVYDINGR	3.44334	2
				AGGFPEPEIVHYNPK	2.96048	2
15217485		3	3	ref NP_172405.1| RNA binding protein [Arabidopsis thaliana]	11.9	8.16	42.593
				SSLSAEGFDVVYDINGR	3.44334	2
				EADFTTDDMILSK	3.07276	2
				AGGFPEPEIVHYNPK	2.96048	2
Spot 279	2
15229384		2	4	ref NP_191873.1| chloroplast stem-loop binding protein-41 [Arabidopsis thaliana]	5.17	8.43	43.9025
				DcEEWFFDR	3.62162	2
				FELDDKILEALK	3.48658	2
297821230		2	4	ref XP_002878498.1| hypothetical protein ARALYDRAFT_486816 [Arabidopsis lyrata subsp. lyrata]	5.15	8.43	43.9954
				DcEEWFFDR	3.62162	2
				FELDDKILEALK	3.48658	2
Spot 280	4
18408237		2	2	ref NP_564846.1| plastid transcriptionally active 4 [Arabidopsis thaliana]	12.42	9.11	36.3697
				VQEmIGTVNTSGALSAFEK	4.55557	2
				VMAMESEADALTQIGTDELEGK	4.23521	2
297837899		2	2	ref XP_002886831.1| hypothetical protein ARALYDRAFT_893907 [Arabidopsis lyrata subsp. lyrata]	12.46	9.31	36.1597
				VQEmIGTVNTSGALSAFEK	4.55557	2
				VMAMESEADALTQIGTDELEGK	4.23521	2
312282041		2	2	dbj BAJ33886.1| unnamed protein product [Thellungiella halophila]	7.39	8.38	42.5791
				DLATAFLAVLGNEK	3.50397	2
				EAEEVEPIIDALPK	3.20462	2
Spot 281	4
297843724		3	6	ref XP_002889743.1| catalytic/ coenzyme binding protein [Arabidopsis lyrata subsp. lyrata]	12.17	8.38	42.4389
				SSLSAEGFDVVYDINGR	3.99315	2
				LEQYIYcSSAGVYLK	3.4962	2
				EAEEVEPIIDALPK	3.32743	2
312282041		3	6	dbj BAJ33886.1| unnamed protein product [Thellungiella halophila]	12.14	8.38	42.5791
				SSLSAEGFDVVYDINGR	3.99315	2
				LEQYIYcSSAGVYLK	3.4962	2
				EAEEVEPIIDALPK	3.32743	2
15217485		2	4	ref NP_172405.1| RNA binding protein [Arabidopsis thaliana]	8.47	8.16	42.593
				SSLSAEGFDVVYDINGR	3.99315	2
				LEQYIYcSSAGVYLK	3.4962	2
Spot 282	4
297843724		2	4	ref XP_002889743.1| catalytic/ coenzyme binding protein [Arabidopsis lyrata subsp. lyrata]	8.2	8.38	42.4389
				EAEEVEPIIDALPK	3.93608	2
				SSLSAEGFDVVYDINGR	3.41556	2
312282041		2	4	dbj BAJ33886.1| unnamed protein product [Thellungiella halophila]	8.18	8.38	42.5791
				EAEEVEPIIDALPK	3.93608	2
				SSLSAEGFDVVYDINGR	3.41556	2
Spot 285	4
15242093		4	6	ref NP_197589.1| TCP-1/cpn60 chaperonin family protein [Arabidopsis thaliana]	13.09	5.87	57.2496
				LGLVTGGEIASTFDNPESVK	4.95722	2
				VQDDEVGDGTTSVVVLAGELLR	4.86277	2
				LIEEImIGEDK	3.30238	2
				QAVLLSATEASEMILR	3.15979	2
297812275		4	6	ref XP_002874021.1| hypothetical protein ARALYDRAFT_910130 [Arabidopsis lyrata subsp. lyrata]	13.09	5.96	57.2917
				LGLVTGGEIASTFDNPESVK	4.95722	2
				VQDDEVGDGTTSVVVLAGELLR	4.86277	2
				LIEEImIGEDK	3.30238	2
				QAVLLSATEASEMILR	3.15979	2
Spot 286	4
30680811		3	4	ref NP_849992.1| tRNA/rRNA methyltransferase (SpoU)-like protein [Arabidopsis thaliana]	6.62	8.4	65.5198
				ASAGSLEVMELR	3.73747	2
				TWQEATESSVPR	3.19116	2
				SAYFFGATGVVVcAK	3.13013	2
297836270		3	4	ref XP_002886017.1| hypothetical protein ARALYDRAFT_480484 [Arabidopsis lyrata subsp. lyrata]	6.76	8.48	64.2014
				ASAGSLEVMELR	3.73747	2
				TWQEATESSVPR	3.19116	2
				SAYFFGATGVVVcAK	3.13013	2
Spot 292	4
15220055		2	3	ref NP_173165.1| translation initiation factor IF-2 [Arabidopsis thaliana]	3.51	7.44	109.679
				VAASEAGGITQGIGAYK	4.41601	2
				DYDVEVLDADSVKVEEMAK	4.22424	2
297844662		2	3	ref XP_002890212.1| hypothetical protein ARALYDRAFT_471925 [Arabidopsis lyrata subsp. lyrata]	3.51	7.21	109.943
				VAASEAGGITQGIGAYK	4.41601	2
				DYDVEVLDADSVKVEEMAK	4.22424	2
Spot 295	4
312282041		8	17	dbj BAJ33886.1| unnamed protein product [Thellungiella halophila]	26.39	8.38	42.5791
				SSLSAEGFDVVYDINGR	4.32589	2
				LEQYIYcSSAGVYLK	3.67365	2
				DLATAFLAVLGNEK	3.58351	2
				EAEEVEPIIDALPK	3.55468	2
				EADFTTDDmILSK	3.52604	2
				LETESLLQSK	3.02959	2
				GKLETESLLQSK	2.98793	2
				AGGFPEPEIVHYNPK	2.94906	2
297843724		6	13	ref XP_002889743.1| catalytic/ coenzyme binding protein [Arabidopsis lyrata subsp. lyrata]	19.31	8.38	42.4389
				SSLSAEGFDVVYDINGR	4.32589	2
				LEQYIYcSSAGVYLK	3.67365	2
				EAEEVEPIIDALPK	3.55468	2
				LETESLLQSK	3.02959	2
				GKLETESLLQSK	2.98793	2
				AGGFPEPEIVHYNPK	2.94906	2
15217485		6	13	ref NP_172405.1| RNA binding protein [Arabidopsis thaliana]	19.05	8.16	42.593
				SSLSAEGFDVVYDINGR	4.32589	2
				LEQYIYcSSAGVYLK	3.67365	2
				EADFTTDDmILSK	3.52604	2
				LETESLLQSK	3.02959	2
				GKLETESLLQSK	2.98793	2
				AGGFPEPEIVHYNPK	2.94906	2
297837899		2	3	ref XP_002886831.1| hypothetical protein ARALYDRAFT_893907 [Arabidopsis lyrata subsp. lyrata]	10.03	9.31	36.1597
				VMAMESEADALTQIGTDELEGK	4.50312	2
				GVVDNLVSNTR	2.83852	2
18408237		2	3	ref NP_564846.1| plastid transcriptionally active 4 [Arabidopsis thaliana]	10	9.11	36.3697
				VMAMESEADALTQIGTDELEGK	4.50312	2
				GVVDNLVSNTR	2.83852	2
Spot 296	4
312282041		5	7	dbj BAJ33886.1| unnamed protein product [Thellungiella halophila]	15.04	8.38	42.5791
				EAEEVEPIIDALPK	4.08077	2
				DLATAFLAVLGNEK	3.89837	2
				GKLETESLLQSK	3.20122	2
				LETESLLQSK	2.7899	2
				SSLSAEGFDVVYDINGR	2.738	2
297843724		4	5	ref XP_002889743.1| catalytic/ coenzyme binding protein [Arabidopsis lyrata subsp. lyrata]	11.38	8.38	42.4389
				EAEEVEPIIDALPK	4.08077	2
				GKLETESLLQSK	3.20122	2
				LETESLLQSK	2.7899	2
				SSLSAEGFDVVYDINGR	2.738	2
15217485		3	3	ref NP_172405.1| RNA binding protein [Arabidopsis thaliana]	7.67	8.16	42.593
				GKLETESLLQSK	3.20122	2
				LETESLLQSK	2.7899	2
				SSLSAEGFDVVYDINGR	2.738	2
297843518		2	3	ref XP_002889640.1| hypothetical protein ARALYDRAFT_470751 [Arabidopsis lyrata subsp. lyrata]	9.29	8.94	30.4659
				TLNLFDILNSDK	3.96873	2
				LVLTPAAVEFLNAR	3.35431	2
Spot 298	4
15220055		2	4	ref NP_173165.1| translation initiation factor IF-2 [Arabidopsis thaliana]	2.63	7.44	109.679
				VAASEAGGITQGIGAYK	4.32501	2
				GIVIEAGLDK	2.46439	1
297844662		2	4	ref XP_002890212.1| hypothetical protein ARALYDRAFT_471925 [Arabidopsis lyrata subsp. lyrata]	2.63	7.21	109.943
				VAASEAGGITQGIGAYK	4.32501	2
				GIVIEAGLDK	2.46439	1
Spot 301	4
334185265		6	12	ref NP_001189863.1| TCP-1/cpn60 chaperonin family protein [Arabidopsis thaliana]	16.76	6.58	59.4788
				SQDSEVGDGTTTVVLLAAEFLK	4.97691	2
				INAINAATEAAcLILSVDETVK	4.76459	2
				LAIGDLATQYFADR	4.44228	2
				GGADQFIEEAER	3.56173	2
				DSFLVDGVAFK	3.49025	2
				TFSYAGFEQQPK	3.27741	2
15229866		6	12	ref NP_187789.1| TCP-1/cpn60 chaperonin family protein [Arabidopsis thaliana]	16.7	6.39	59.7389
				SQDSEVGDGTTTVVLLAAEFLK	4.97691	2
				INAINAATEAAcLILSVDETVK	4.76459	2
				LAIGDLATQYFADR	4.44228	2
				GGADQFIEEAER	3.56173	2
				DSFLVDGVAFK	3.49025	2
				TFSYAGFEQQPK	3.27741	2
297829732		6	12	ref XP_002882748.1| hypothetical protein ARALYDRAFT_897386 [Arabidopsis lyrata subsp. lyrata]	16.67	6.39	59.858
				SQDSEVGDGTTTVVLLAAEFLK	4.97691	2
				INAINAATEAAcLILSVDETVK	4.76459	2
				LAIGDLATQYFADR	4.44228	2
				GGADQFIEEAER	3.56173	2
				DSFLVDGVAFK	3.49025	2
				TFSYAGFEQQPK	3.27741	2
Spot 304	1
297821230		14	43	ref XP_002878498.1| hypothetical protein ARALYDRAFT_486816 [Arabidopsis lyrata subsp. lyrata]	35.05	8.43	43.9954
				NVLIVNTNSGGHAVIGFYFAK	5.12548	2
				ELLSAGHGVTIMTVGDESSDK	4.65031	2
				ELLSAGHGVTIMTVGDESSDKMK	4.54473	3
				ELLSAGHGVTIMTVGDESSDKmK	4.2133	3
				YLAETFGNWASFRPQYMIGSGNNK	4.01994	3
				ELLSAGHGVTImTVGDESSDK	3.8821	2
				YLAETFGNWASFRPQYmIGSGNNK	3.47297	3
				DRAVPIPGSGLQLTNISHVR	3.45456	3
				QFLFISSAGIYK	3.03156	2
				DLDTVRPVVDWAK	3.0304	2
				DcEEWFFDR	3.02582	2
				ILEALKTPVAA	2.97446	2
				ADAGHVAVEK	2.94059	2
				AVPIPGSGLQLTNISHVR	2.76739	2
15229384		9	24	ref NP_191873.1| chloroplast stem-loop binding protein-41 [Arabidopsis thaliana]	27.09	8.43	43.9025
				NVLIVNTNSGGHAVIGFYFAK	5.12548	2
				YLAETFGNWASFRPQYMIGSGNNK	4.01994	3
				YLAETFGNWASFRPQYmIGSGNNK	3.47297	3
				DRAVPIPGSGLQLTNISHVR	3.45456	3
				QFLFISSAGIYK	3.03156	2
				DLDTVRPVVDWAK	3.0304	2
				DcEEWFFDR	3.02582	2
				ILEALKTPVAA	2.97446	2
				AVPIPGSGLQLTNISHVR	2.76739	2
Spot 308	4
297843724		3	5	ref XP_002889743.1| catalytic/ coenzyme binding protein [Arabidopsis lyrata subsp. lyrata]	12.17	8.38	42.4389
				LEQYIYcSSAGVYLK	4.02091	2
				SSLSAEGFDVVYDINGR	3.91611	2
				EAEEVEPIIDALPK	3.48682	2
312282041		3	5	dbj BAJ33886.1| unnamed protein product [Thellungiella halophila]	12.14	8.38	42.5791
				LEQYIYcSSAGVYLK	4.02091	2
				SSLSAEGFDVVYDINGR	3.91611	2
				EAEEVEPIIDALPK	3.48682	2
30679426		2	3	ref NP_849295.1| cytochrome b6-f complex iron-sulfur subunit [Arabidopsis thaliana]	12.38	8.32	22.5185
				DALGNDVVAAEWLK	5.4266	2
				VLFVPWVETDFR	3.34613	2
15236275		2	3	ref NP_192237.1| cytochrome b6-f complex iron-sulfur subunit [Arabidopsis thaliana]	11.35	8.54	24.3504
				DALGNDVVAAEWLK	5.4266	2
				VLFVPWVETDFR	3.34613	2
72255615		2	3	gb AAZ66933.1| 117M18_14 [Brassica rapa]	12.5	8.75	24.7868
				VIEYTAGESAVAIK	4.70316	2
				YEAYPTVMDINQIR	3.63567	2
15217485		2	3	ref NP_172405.1| RNA binding protein [Arabidopsis thaliana]	8.47	8.16	42.593
				LEQYIYcSSAGVYLK	4.02091	2
				SSLSAEGFDVVYDINGR	3.91611	2
126766		2	3	sp P13244.1|MASY_BRANA RecName: Full=Malate synthase, glyoxysomal	5.17	7.75	63.6873
				DDASAITEEDLLQIPR	3.88665	2
				YGVELDGDGLGVR	3.61562	2
2143229		2	3	emb CAA73793.1| glyoxysomal malate synthase [Brassica napus]	5.17	7.56	63.7243
				DDASAITEEDLLQIPR	3.88665	2
				YGVELDGDGLGVR	3.61562	2
Spot 311	4
297843724		3	6	ref XP_002889743.1| catalytic/ coenzyme binding protein [Arabidopsis lyrata subsp. lyrata]	12.17	8.38	42.4389
				SSLSAEGFDVVYDINGR	3.81809	2
				LEQYIYcSSAGVYLK	3.68312	2
				EAEEVEPIIDALPK	3.30001	2
312282041		3	6	dbj BAJ33886.1| unnamed protein product [Thellungiella halophila]	12.14	8.38	42.5791
				SSLSAEGFDVVYDINGR	3.81809	2
				LEQYIYcSSAGVYLK	3.68312	2
				EAEEVEPIIDALPK	3.30001	2
15217485		2	4	ref NP_172405.1| RNA binding protein [Arabidopsis thaliana]	8.47	8.16	42.593
				SSLSAEGFDVVYDINGR	3.81809	2
				LEQYIYcSSAGVYLK	3.68312	2
Spot 314	4
30680811		2	4	ref NP_849992.1| tRNA/rRNA methyltransferase (SpoU)-like protein [Arabidopsis thaliana]	4.58	8.4	65.5198
				SAYFFGATGVVVcAK	4.20869	2
				ASAGSLEVMELR	4.03617	2
297836270		2	4	ref XP_002886017.1| hypothetical protein ARALYDRAFT_480484 [Arabidopsis lyrata subsp. lyrata]	4.68	8.48	64.2014
				SAYFFGATGVVVcAK	4.20869	2
				ASAGSLEVMELR	4.03617	2
Spot 316	4
297843518		2	6	ref XP_002889640.1| hypothetical protein ARALYDRAFT_470751 [Arabidopsis lyrata subsp. lyrata]	9.29	8.94	30.4659
				TLNLFDILNSDK	4.17934	2
				LVLTPAAVEFLNAR	3.78182	3
Spot 317	4
297843518		2	3	ref XP_002889640.1| hypothetical protein ARALYDRAFT_470751 [Arabidopsis lyrata subsp. lyrata]	9.29	8.94	30.4659
				TLNLFDILNSDK	3.71526	2
				LVLTPAAVEFLNAR	3.30885	2
Spot 321	4
297843724		2	2	ref XP_002889743.1| catalytic/ coenzyme binding protein [Arabidopsis lyrata subsp. lyrata]	7.67	8.38	42.4389
				LEQYIYcSSAGVYLK	3.59607	2
				EAEEVEPIIDALPK	3.36022	2
312282041		2	2	dbj BAJ33886.1| unnamed protein product [Thellungiella halophila]	7.65	8.38	42.5791
				LEQYIYcSSAGVYLK	3.59607	2
				EAEEVEPIIDALPK	3.36022	2
Spot 326	4
297843518		2	3	ref XP_002889640.1| hypothetical protein ARALYDRAFT_470751 [Arabidopsis lyrata subsp. lyrata]	9.29	8.94	30.4659
				TLNLFDILNSDK	4.08039	2
				LVLTPAAVEFLNAR	3.32218	2
Spot 329	4
297843724		2	3	ref XP_002889743.1| catalytic/ coenzyme binding protein [Arabidopsis lyrata subsp. lyrata]	8.2	8.38	42.4389
				EAEEVEPIIDALPK	3.24761	2
				SSLSAEGFDVVYDINGR	3.23504	2
312282041		2	3	dbj BAJ33886.1| unnamed protein product [Thellungiella halophila]	8.18	8.38	42.5791
				EAEEVEPIIDALPK	3.24761	2
				SSLSAEGFDVVYDINGR	3.23504	2
Spot 332	4
334185265		3	4	ref NP_001189863.1| TCP-1/cpn60 chaperonin family protein [Arabidopsis thaliana]	6.67	6.58	59.4788
				LAIGDLATQYFADR	4.39271	2
				DSFLVDGVAFK	3.61445	2
				GGADQFIEEAER	3.50988	2
15229866		3	4	ref NP_187789.1| TCP-1/cpn60 chaperonin family protein [Arabidopsis thaliana]	6.64	6.39	59.7389
				LAIGDLATQYFADR	4.39271	2
				DSFLVDGVAFK	3.61445	2
				GGADQFIEEAER	3.50988	2
297829732		3	4	ref XP_002882748.1| hypothetical protein ARALYDRAFT_897386 [Arabidopsis lyrata subsp. lyrata]	6.63	6.39	59.858
				LAIGDLATQYFADR	4.39271	2
				DSFLVDGVAFK	3.61445	2
				GGADQFIEEAER	3.50988	2
Spot 333	4
30680811		2	4	ref NP_849992.1| tRNA/rRNA methyltransferase (SpoU)-like protein [Arabidopsis thaliana]	4.07	8.4	65.5198
				TWQEATESSVPR	3.29872	2
				ASAGSLEVMELR	3.1303	2
297836270		2	4	ref XP_002886017.1| hypothetical protein ARALYDRAFT_480484 [Arabidopsis lyrata subsp. lyrata]	4.16	8.48	64.2014
				TWQEATESSVPR	3.29872	2
				ASAGSLEVMELR	3.1303	2
Spot 334	4
332627230		8	12	emb CCA78633.1| unnamed protein product [Brassica napus]	30.65	8.34	41.891
				VAVLGAAGGIGQPLSLLIK	5.20139	2
				AGAGSATLSMAYAAAR	3.9082	2
				DDLFNINAGIVK	3.86118	2
				DFTGPAELADcLK	3.50696	2
				MSPLVSTLHLYDIANVK	3.44771	2
				DVNVVVIPAGVPR	3.32496	2
				IQNAGTEVVDAK	3.2881	2
				NGVEAVIESDLQGLTEYEQK	3.11806	2
207667274		7	11	gb ACI25097.1| chloroplast malate dehydrogenase [Brassica rapa subsp. pekinensis]	25.37	8.34	42.2923
				VAVLGAAGGIGQPLSLLIK	5.20139	2
				AGAGSATLSMAYAAAR	3.9082	2
				DDLFNINAGIVK	3.86118	2
				DFTGPAELADcLK	3.50696	2
				MSPLVSTLHLYDIANVK	3.44771	2
				DVNVVVIPAGVPR	3.32496	2
				IQNAGTEVVDAK	3.2881	2
297821667		5	10	ref XP_002878716.1| hypothetical protein ARALYDRAFT_481264 [Arabidopsis lyrata subsp. lyrata]	15.41	9.22	32.771
				LIDGQQNMLGLVSK	4.65638	2
				LIDGQQNmLGLVSK	3.87409	2
				NLFIILVPNK	3.64078	2
				MGYNIDQHDYSVR	3.35479	2
				NIAIELLR	2.19831	1
15232820		5	7	ref NP_190336.1| malate dehydrogenase [Arabidopsis thaliana]	19.11	8.51	42.3793
				VAVLGAAGGIGQPLSLLIK	5.20139	2
				AGAGSATLSMAYAAAR	3.9082	2
				MSPLVSTLHLYDIANVK	3.44771	2
				DVNVVVIPAGVPR	3.32496	2
				IQNAGTEVVDAK	3.2881	2
297815922		5	7	ref XP_002875844.1| chloroplast NAD-MDH [Arabidopsis lyrata subsp. lyrata]	19.01	8.51	42.5855
				VAVLGAAGGIGQPLSLLIK	5.20139	2
				AGAGSATLSMAYAAAR	3.9082	2
				MSPLVSTLHLYDIANVK	3.44771	2
				DVNVVVIPAGVPR	3.32496	2
				IQNAGTEVVDAK	3.2881	2
15224088		4	8	ref NP_179984.1| translation initiation factor IF-3 [Arabidopsis thaliana]	11.22	5.95	35.1199
				LIDGQQNMLGLVSK	4.65638	2
				LIDGQQNmLGLVSK	3.87409	2
				MGYNIDQHDYSVR	3.35479	2
				NIAIELLR	2.19831	1
18417644		3	4	ref NP_567851.1| translation initiation factor IF-3 [Arabidopsis thaliana]	12.46	9.52	31.8036
				LIDDQQNMIGLVSK	3.40113	2
				MGYNIDQHDYSVR	3.35479	2
				NIAIELLR	2.19831	1
297802960		3	4	ref XP_002869364.1| hypothetical protein ARALYDRAFT_491684 [Arabidopsis lyrata subsp. lyrata]	12.15	9.22	32.2297
				LIDDQQNMIGLVSK	3.40113	2
				MGYNIDQHDYSVR	3.35479	2
				NIAIELLR	2.19831	1
334187038		2	2	ref NP_001190874.1| translation initiation factor IF-3 [Arabidopsis thaliana]	8.7	8.95	28.2227
				LIDDQQNMIGLVSK	3.40113	2
				NIAIELLR	2.19831	1
Spot 349	4
312282041		4	8	dbj BAJ33886.1| unnamed protein product [Thellungiella halophila]	11.61	8.38	42.5791
				EAEEVEPIIDALPK	3.73067	2
				SSLSAEGFDVVYDINGR	3.5454	2
				EADFTTDDMILSK	3.39551	2
				EADFTTDDmILSK	3.06216	2
15217485		3	6	ref NP_172405.1| RNA binding protein [Arabidopsis thaliana]	7.94	8.16	42.593
				SSLSAEGFDVVYDINGR	3.5454	2
				EADFTTDDMILSK	3.39551	2
				EADFTTDDmILSK	3.06216	2
297843724		2	4	ref XP_002889743.1| catalytic/ coenzyme binding protein [Arabidopsis lyrata subsp. lyrata]	8.2	8.38	42.4389
				EAEEVEPIIDALPK	3.73067	2
				SSLSAEGFDVVYDINGR	3.5454	2
Spot 350	3
332627230		5	9	emb CCA78633.1| unnamed protein product [Brassica napus]	16.08	8.34	41.891
				DDLFNINAGIVK	3.87694	2
				DFTGPAELADcLK	3.68767	2
				IQNAGTEVVDAK	3.6298	2
				AGAGSATLSMAYAAAR	3.13954	2
				LFGVTTLDVVR	3.00439	2
207667274		5	9	gb ACI25097.1| chloroplast malate dehydrogenase [Brassica rapa subsp. pekinensis]	15.92	8.34	42.2923
				DDLFNINAGIVK	3.87694	2
				DFTGPAELADcLK	3.68767	2
				IQNAGTEVVDAK	3.6298	2
				AGAGSATLSMAYAAAR	3.13954	2
				LFGVTTLDVVR	3.00439	2
15232820		3	5	ref NP_190336.1| malate dehydrogenase [Arabidopsis thaliana]	9.68	8.51	42.3793
				IQNAGTEVVDAK	3.6298	2
				AGAGSATLSMAYAAAR	3.13954	2
				LFGVTTLDVVR	3.00439	2
297815922		3	5	ref XP_002875844.1| chloroplast NAD-MDH [Arabidopsis lyrata subsp. lyrata]	9.63	8.51	42.5855
				IQNAGTEVVDAK	3.6298	2
				AGAGSATLSMAYAAAR	3.13954	2
				LFGVTTLDVVR	3.00439	2
145332399		2	4	ref NP_001078156.1| malate dehydrogenase 2 [Arabidopsis thaliana]	7.28	9.45	33.1125
				DDLFNINAGIVK	3.87694	2
				LFGVTTLDVVR	3.00439	2
18404382		2	4	ref NP_564625.1| malate dehydrogenase 1 [Arabidopsis thaliana]	6.74	8.35	35.7819
				DDLFNINAGIVK	3.87694	2
				LFGVTTLDVVR	3.00439	2
15232468		2	4	ref NP_188120.1| malate dehydrogenase 2 [Arabidopsis thaliana]	6.74	8.19	35.853
				DDLFNINAGIVK	3.87694	2
				LFGVTTLDVVR	3.00439	2
297853098		2	4	ref XP_002894430.1| mitochondrial malate dehydrogenase [Arabidopsis lyrata subsp. lyrata]	6.74	8.35	35.7558
				DDLFNINAGIVK	3.87694	2
				LFGVTTLDVVR	3.00439	2
297830054		2	4	ref XP_002882909.1| hypothetical protein ARALYDRAFT_478929 [Arabidopsis lyrata subsp. lyrata]	6.82	8.18	35.2747
				DDLFNINAGIVK	3.87694	2
				LFGVTTLDVVR	3.00439	2
2497857		2	4	sp Q43744.1|MDHM_BRANA RecName: Full=Malate dehydrogenase, mitochondrial; Flags: Precursor	6.74	8.68	35.6889
				DDLFNINAGIVK	3.87694	2
				LFGVTTLDVVR	3.00439	2
Spot 354	4
312282041		5	10	dbj BAJ33886.1| unnamed protein product [Thellungiella halophila]	15.57	8.38	42.5791
				LEQYIYcSSAGVYLK	3.84881	2
				EAEEVEPIIDALPK	3.66839	2
				EADFTTDDMILSK	3.52919	2
				EADFTTDDmILSK	3.47957	2
				SSLSAEGFDVVYDINGR	3.22803	2
15217485		4	8	ref NP_172405.1| RNA binding protein [Arabidopsis thaliana]	11.9	8.16	42.593
				LEQYIYcSSAGVYLK	3.84881	2
				EADFTTDDMILSK	3.52919	2
				EADFTTDDmILSK	3.47957	2
				SSLSAEGFDVVYDINGR	3.22803	2
297843724		3	6	ref XP_002889743.1| catalytic/ coenzyme binding protein [Arabidopsis lyrata subsp. lyrata]	12.17	8.38	42.4389
				LEQYIYcSSAGVYLK	3.84881	2
				EAEEVEPIIDALPK	3.66839	2
				SSLSAEGFDVVYDINGR	3.22803	2
Spot 355	4
312282041		8	13	dbj BAJ33886.1| unnamed protein product [Thellungiella halophila]	22.43	8.38	42.5791
				DLATAFLAVLGNEK	4.17854	2
				EADFTTDDmILSK	3.50872	2
				SSLSAEGFDVVYDINGR	3.32079	2
				EADFTTDDMILSK	3.24836	2
				EAEEVEPIIDALPK	3.21553	2
				LEQYIYcSSAGVYLK	3.15957	2
				LETESLLQSK	3.15633	2
				GKLETESLLQSK	2.94162	2
15217485		6	9	ref NP_172405.1| RNA binding protein [Arabidopsis thaliana]	15.08	8.16	42.593
				EADFTTDDmILSK	3.50872	2
				SSLSAEGFDVVYDINGR	3.32079	2
				EADFTTDDMILSK	3.24836	2
				LEQYIYcSSAGVYLK	3.15957	2
				LETESLLQSK	3.15633	2
				GKLETESLLQSK	2.94162	2
297843724		5	8	ref XP_002889743.1| catalytic/ coenzyme binding protein [Arabidopsis lyrata subsp. lyrata]	15.34	8.38	42.4389
				SSLSAEGFDVVYDINGR	3.32079	2
				EAEEVEPIIDALPK	3.21553	2
				LEQYIYcSSAGVYLK	3.15957	2
				LETESLLQSK	3.15633	2
				GKLETESLLQSK	2.94162	2
332627230		4	6	emb CCA78633.1| unnamed protein product [Brassica napus]	15.08	8.34	41.891
				VAVLGAAGGIGQPLSLLIK	4.28362	2
				DVNVVVIPAGVPR	4.03751	2
				AGAGSATLSMAYAAAR	3.71602	2
				DDLFNINAGIVK	3.68833	2
207667274		4	6	gb ACI25097.1| chloroplast malate dehydrogenase [Brassica rapa subsp. pekinensis]	14.93	8.34	42.2923
				VAVLGAAGGIGQPLSLLIK	4.28362	2
				DVNVVVIPAGVPR	4.03751	2
				AGAGSATLSMAYAAAR	3.71602	2
				DDLFNINAGIVK	3.68833	2
15232820		3	4	ref NP_190336.1| malate dehydrogenase [Arabidopsis thaliana]	11.91	8.51	42.3793
				VAVLGAAGGIGQPLSLLIK	4.28362	2
				DVNVVVIPAGVPR	4.03751	2
				AGAGSATLSMAYAAAR	3.71602	2
297815922		3	4	ref XP_002875844.1| chloroplast NAD-MDH [Arabidopsis lyrata subsp. lyrata]	11.85	8.51	42.5855
				VAVLGAAGGIGQPLSLLIK	4.28362	2
				DVNVVVIPAGVPR	4.03751	2
				AGAGSATLSMAYAAAR	3.71602	2
Spot 356	4
297843724		2	3	ref XP_002889743.1| catalytic/ coenzyme binding protein [Arabidopsis lyrata subsp. lyrata]	8.2	8.38	42.4389
				SSLSAEGFDVVYDINGR	3.74964	2
				EAEEVEPIIDALPK	3.5479	2
312282041		2	3	dbj BAJ33886.1| unnamed protein product [Thellungiella halophila]	8.18	8.38	42.5791
				SSLSAEGFDVVYDINGR	3.74964	2
				EAEEVEPIIDALPK	3.5479	2
Spot 358	4
297843518		2	4	ref XP_002889640.1| hypothetical protein ARALYDRAFT_470751 [Arabidopsis lyrata subsp. lyrata]	9.29	8.94	30.4659
				TLNLFDILNSDK	4.04241	2
				LVLTPAAVEFLNAR	3.8867	2
30690404		2	3	ref NP_568488.2| serine hydroxymethyltransferase 2 [Arabidopsis thaliana]	5.25	8.73	59.0924
				YYGGNEYIDMAETLcQK	3.67612	2
				LIVAGASAYAR	3.49922	2
30690394		2	3	ref NP_851080.1| serine hydroxymethyltransferase 2 [Arabidopsis thaliana]	5.42	8.75	57.3054
				YYGGNEYIDMAETLcQK	3.67612	2
				LIVAGASAYAR	3.49922	2
15235745		2	3	ref NP_195506.1| glycine hydroxymethyltransferase [Arabidopsis thaliana]	5.42	8.13	57.3643
				YYGGNEYIDMAETLcQK	3.67612	2
				LIVAGASAYAR	3.49922	2
297808701		2	3	ref XP_002872234.1| hypothetical protein ARALYDRAFT_489509 [Arabidopsis lyrata subsp. lyrata]	5.35	8.63	57.9999
				YYGGNEYIDMAETLcQK	3.67612	2
				LIVAGASAYAR	3.49922	2
297798076		2	3	ref XP_002866922.1| hypothetical protein ARALYDRAFT_490821 [Arabidopsis lyrata subsp. lyrata]	5.42	8.13	57.3363
				YYGGNEYIDMAETLcQK	3.67612	2
				LIVAGASAYAR	3.49922	2
296514146		2	3	emb CBM39932.1| unnamed protein product [Brassica napus]	5.42	8.13	57.2272
				YYGGNEYIDMAETLcQK	3.67612	2
				LIVAGASAYAR	3.49922	2
227307924		2	3	emb CAY06979.1| unnamed protein product [Brassica napus]	5.42	8.32	57.2422
				YYGGNEYIDMAETLcQK	3.67612	2
				LIVAGASAYAR	3.49922	2
227307922		2	3	emb CAY06978.1| unnamed protein product [Brassica napus]	5.42	8.13	57.2552
				YYGGNEYIDMAETLcQK	3.67612	2
				LIVAGASAYAR	3.49922	2
227307908		2	3	emb CAY06971.1| unnamed protein product [Brassica napus]	5.42	8.32	57.1973
				YYGGNEYIDMAETLcQK	3.67612	2
				LIVAGASAYAR	3.49922	2
312281845		2	3	dbj BAJ33788.1| unnamed protein product [Thellungiella halophila]	5.41	8.13	57.3283
				YYGGNEYIDMAETLcQK	3.67612	2
				LIVAGASAYAR	3.49922	2
Spot 369	4
127734		2	2	sp P29092.1|MYR3_SINAL RecName: Full=Myrosinase MB3; AltName: Full=Sinigrinase; AltName: Full=Thioglucosidase; Flags: Precursor	7.17	6.79	62.0105
				WFLPYDESDPAcIEAAER	4.29978	2
				YNNPLIYITENGISTPGSESR	3.53244	2
Spot 370	4
15237069		4	6	ref NP_195288.1| phosphoserine aminotransferase [Arabidopsis thaliana]	11.63	8.06	47.3291
				NVGPSGVTIVIIR	3.65109	2
				VFNFAAGPATLPENVLLK	3.51945	2
				GKEFLSIIQK	3.13905	2
				AQADLYNWR	3.08748	2
297802382		4	6	ref XP_002869075.1| phosphoserine aminotransferase [Arabidopsis lyrata subsp. lyrata]	11.6	8.06	47.4302
				NVGPSGVTIVIIR	3.65109	2
				VFNFAAGPATLPENVLLK	3.51945	2
				GKEFLSIIQK	3.13905	2
				AQADLYNWR	3.08748	2
15227876		2	2	ref NP_179354.1| putative phosphoserine aminotransferase [Arabidopsis thaliana]	5.45	8.06	46.6037
				NVGPSGVTIVIIR	3.65109	2
				GKEFLSIIQK	3.13905	2
297832380		2	2	ref XP_002884072.1| hypothetical protein ARALYDRAFT_900110 [Arabidopsis lyrata subsp. lyrata]	5.48	8.48	46.4897
				NVGPSGVTIVIIR	3.65109	2
				GKEFLSIIQK	3.13905	2
Spot 373	4
312282041		3	6	dbj BAJ33886.1| unnamed protein product [Thellungiella halophila]	11.61	8.38	42.5791
				EAEEVEPIIDALPK	3.85747	2
				EADFTTDDMILSK	3.45436	2
				SSLSAEGFDVVYDINGR	3.37656	2
297843724		2	4	ref XP_002889743.1| catalytic/ coenzyme binding protein [Arabidopsis lyrata subsp. lyrata]	8.2	8.38	42.4389
				EAEEVEPIIDALPK	3.85747	2
				SSLSAEGFDVVYDINGR	3.37656	2
15217485		2	4	ref NP_172405.1| RNA binding protein [Arabidopsis thaliana]	7.94	8.16	42.593
				EADFTTDDMILSK	3.45436	2
				SSLSAEGFDVVYDINGR	3.37656	2
Spot 377	4
312282041		7	11	dbj BAJ33886.1| unnamed protein product [Thellungiella halophila]	26.65	8.38	42.5791
				SSLSAEGFDVVYDINGR	4.88722	2
				EAEEVEPIIDALPK	4.12407	2
				DLATAFLAVLGNEK	4.06375	2
				LEQYIYcSSAGVYLK	3.59668	2
				EADFTTDDmILSK	3.46222	2
				GKLETESLLQSK	3.40297	2
				QLPGESDQDFADFSSK	3.23164	2
297843724		5	8	ref XP_002889743.1| catalytic/ coenzyme binding protein [Arabidopsis lyrata subsp. lyrata]	19.58	8.38	42.4389
				SSLSAEGFDVVYDINGR	4.88722	2
				EAEEVEPIIDALPK	4.12407	2
				LEQYIYcSSAGVYLK	3.59668	2
				GKLETESLLQSK	3.40297	2
				QLPGESDQDFADFSSK	3.23164	2
15217485		5	7	ref NP_172405.1| RNA binding protein [Arabidopsis thaliana]	19.31	8.16	42.593
				SSLSAEGFDVVYDINGR	4.88722	2
				LEQYIYcSSAGVYLK	3.59668	2
				EADFTTDDmILSK	3.46222	2
				GKLETESLLQSK	3.40297	2
				QLPGESDQDFADFSSK	3.23164	2
Spot 381	4
296510305		2	2	emb CBM38598.1| unnamed protein product [Brassica napus]	11.96	8.32	28.694
				ELALGLASQTVLGAATmVSK	3.74431	2
				ATLMNAVVAAANR	3.44905	2
296510303		2	2	emb CBM38597.1| unnamed protein product [Brassica napus]	11.96	6.43	28.797
				ELALGLASQTVLGAATmVSK	3.74431	2
				ATLMNAVVAAANR	3.44905	2
312283283		2	2	dbj BAJ34507.1| unnamed protein product [Thellungiella halophila]	11.96	8.81	28.7022
				ELALGLASQTVLGAATmVSK	3.74431	2
				ATLMNAVVAAANR	3.44905	2
296882319		2	2	gb ADH83382.1| pyrroline-5-carboxylate reductase [Arabis stelleri]	11.96	7.49	28.6461
				ELALGLASQTVLGAATmVSK	3.74431	2
				ATLMNAVVAAANR	3.44905	2
Spot 392	4
15237069		3	4	ref NP_195288.1| phosphoserine aminotransferase [Arabidopsis thaliana]	10	8.06	47.3291
				VFNFAAGPATLPENVLLK	3.8484	2
				ASIYNAMPLAGVEK	3.47122	2
				SLmNVPFTLEK	2.92349	2
297802382		3	4	ref XP_002869075.1| phosphoserine aminotransferase [Arabidopsis lyrata subsp. lyrata]	9.98	8.06	47.4302
				VFNFAAGPATLPENVLLK	3.8484	2
				ASIYNAMPLAGVEK	3.47122	2
				SLmNVPFTLEK	2.92349	2
15227876		2	2	ref NP_179354.1| putative phosphoserine aminotransferase [Arabidopsis thaliana]	5.92	8.06	46.6037
				ASIYNAMPLAGVEK	3.47122	2
				SLmNVPFTLEK	2.92349	2
297832380		2	2	ref XP_002884072.1| hypothetical protein ARALYDRAFT_900110 [Arabidopsis lyrata subsp. lyrata]	5.95	8.48	46.4897
				ASIYNAMPLAGVEK	3.47122	2
				SLmNVPFTLEK	2.92349	2
Spot 393	1
312282041		5	15	dbj BAJ33886.1| unnamed protein product [Thellungiella halophila]	19.26	8.38	42.5791
				DLATAFLAVLGNEK	4.25409	2
				LEQYIYcSSAGVYLK	4.25124	2
				SSLSAEGFDVVYDINGR	3.97637	2
				EAEEVEPIIDALPK	3.77392	2
				EADFTTDDMILSK	3.22331	2
297843724		3	8	ref XP_002889743.1| catalytic/ coenzyme binding protein [Arabidopsis lyrata subsp. lyrata]	12.17	8.38	42.4389
				LEQYIYcSSAGVYLK	4.25124	2
				SSLSAEGFDVVYDINGR	3.97637	2
				EAEEVEPIIDALPK	3.77392	2
15217485		3	7	ref NP_172405.1| RNA binding protein [Arabidopsis thaliana]	11.9	8.16	42.593
				LEQYIYcSSAGVYLK	4.25124	2
				SSLSAEGFDVVYDINGR	3.97637	2
				EADFTTDDMILSK	3.22331	2
Spot 394	4
312282041		5	13	dbj BAJ33886.1| unnamed protein product [Thellungiella halophila]	18.47	8.38	42.5791
				DLATAFLAVLGNEK	4.43529	2
				SSLSAEGFDVVYDINGR	3.7928	2
				EAEEVEPIIDALPK	3.77778	2
				AGGFPEPEIVHYNPK	3.51863	2
				LETESLLQSK	3.17522	2
297843724		4	11	ref XP_002889743.1| catalytic/ coenzyme binding protein [Arabidopsis lyrata subsp. lyrata]	14.81	8.38	42.4389
				SSLSAEGFDVVYDINGR	3.7928	2
				EAEEVEPIIDALPK	3.77778	2
				AGGFPEPEIVHYNPK	3.51863	2
				LETESLLQSK	3.17522	2
15217485		3	4	ref NP_172405.1| RNA binding protein [Arabidopsis thaliana]	11.11	8.16	42.593
				SSLSAEGFDVVYDINGR	3.7928	2
				AGGFPEPEIVHYNPK	3.51863	2
				LETESLLQSK	3.17522	2
Spot 395	4
312282041		3	9	dbj BAJ33886.1| unnamed protein product [Thellungiella halophila]	11.87	8.38	42.5791
				EAEEVEPIIDALPK	4.21421	2
				SSLSAEGFDVVYDINGR	3.71681	2
				DLATAFLAVLGNEK	3.62546	2
297843724		2	8	ref XP_002889743.1| catalytic/ coenzyme binding protein [Arabidopsis lyrata subsp. lyrata]	8.2	8.38	42.4389
				EAEEVEPIIDALPK	4.21421	2
				SSLSAEGFDVVYDINGR	3.71681	2
Spot 402	6
297843724		3	6	ref XP_002889743.1| catalytic/ coenzyme binding protein [Arabidopsis lyrata subsp. lyrata]	12.43	8.38	42.4389
				EAEEVEPIIDALPK	3.82544	2
				SSLSAEGFDVVYDINGR	3.31017	2
				QLPGESDQDFADFSSK	3.03863	2
312282041		3	6	dbj BAJ33886.1| unnamed protein product [Thellungiella halophila]	12.4	8.38	42.5791
				EAEEVEPIIDALPK	3.82544	2
				SSLSAEGFDVVYDINGR	3.31017	2
				QLPGESDQDFADFSSK	3.03863	2
297843518		2	4	ref XP_002889640.1| hypothetical protein ARALYDRAFT_470751 [Arabidopsis lyrata subsp. lyrata]	9.29	8.94	30.4659
				TLNLFDILNSDK	4.22197	2
				LVLTPAAVEFLNAR	3.32169	2
15217485		2	3	ref NP_172405.1| RNA binding protein [Arabidopsis thaliana]	8.73	8.16	42.593
				SSLSAEGFDVVYDINGR	3.31017	2
				QLPGESDQDFADFSSK	3.03863	2
Spot 434	2
312282041		9	29	dbj BAJ33886.1| unnamed protein product [Thellungiella halophila]	31.13	8.38	42.5791
				SSLSAEGFDVVYDINGR	4.81259	2
				SSLSAEGFDVVYDINGREAEEVEPIIDALPK	4.30071	3
				LEQYIYcSSAGVYLK	4.17334	2
				AGRPIPVPNSGIQISQLGHVK	4.04233	3
				DLATAFLAVLGNEK	3.79956	2
				GKLETESLLQSK	3.66126	2
				EAEEVEPIIDALPK	3.49004	2
				HVLGwKPEFDLVEGLTDSYNLDFGR	3.42019	3
				HVLGWKPEFDLVEGLTDSYNLDFGR	3.35731	2
297843724		8	24	ref XP_002889743.1| catalytic/ coenzyme binding protein [Arabidopsis lyrata subsp. lyrata]	27.51	8.38	42.4389
				SSLSAEGFDVVYDINGR	4.81259	2
				SSLSAEGFDVVYDINGREAEEVEPIIDALPK	4.30071	3
				LEQYIYcSSAGVYLK	4.17334	2
				AGRPIPVPNSGIQISQLGHVK	4.04233	3
				GKLETESLLQSK	3.66126	2
				EAEEVEPIIDALPK	3.49004	2
				HVLGwKPEFDLVEGLTDSYNLDFGR	3.42019	3
				HVLGWKPEFDLVEGLTDSYNLDFGR	3.35731	2
[truncated: 1,634 more rows]
