# Supplementary material for: A purification strategy for analysis of the DNA/RNA-associated sub-proteome from chloroplasts of mustard cotyledons
Source: Front Plant Sci. 2014 Oct 29;5:557. doi: 10.3389/fpls.2014.00557 (PMC4212876; doi:10.3389/fpls.2014.00557)
Supplement: Supplemental Table 2 — Detailed characterization of proteins from the PC fraction identified by LC-ESI-MS/MS. Identified proteins are given in the first column according to the annotation of the respective gene at NCBI. Proteins were sorted according to the MapMan bin numbering in the second column representing classification groups for proteins according to the modified MapMan system of the plant proteome database (ppdb) [(http://ppdb.tc.cornell.edu/dbsearch/mapman.aspx) ©Klaas J. van Wijk Lab, Cornell University (Sun et al., 2009) based on the MapManBins of Thimm et al. (2004)]. Spots: number of spots containing the respective protein. Spot nr: identification number of the protein containing spot on the 2D-gels. NCBI accession: gi identification number at NCBI (The National Center for Biotechnology Information http://www.ncbi.nlm.nih.gov/); ATG: gene accession of the first matching Arabidopsis thaliana hit or (if no A. thaliana protein was matching) the best matching other organism and the respective A. thaliana gene accession determined by a protein-protein blast at NCBI in brackets; cTP: probability of a plastid transit peptide; MW [kDa]: calculated theoretical molecular weight in kilodalton; MW(-cTP) [kDa]: calculated theoretical molecular weight without chloroplast transit peptide (cTP) in kilodalton; MW(-lTP) [kDa]: calculated theoretical molecular weight without cTP and luminal transit peptide (lTP) in kilodalton; PI: calculated isoelectric point; PI (-cTP): calculated isoelectric point without cTP; PI (-lTP): calculated isoelectric point without cTP and lTP. The last six parameter were provided at the related accession entry by ppdb (http://ppdb.tc.cornell.edu/dbsearch/searchacc.aspx). [file Table2.XLSX]

## Sheet: Tabelle1
Protein	MapMan bin	spots	spot nr	NCBI accession first Ath hit	ATG	cTP	MW [kDa]	MW(-cTP) [kDa]	MW(-lTP) [kDa]	PI	PI(-cTP)	PI(-lTP)
Rieske Cluster	1.1.3	2	273, 308	30679426	AT4G03280	yes	24.37	19.00		8.80	6.07
ATPsynthase alpha	1.1.4	1	112	7525018	ATCg00120	no	55.33			5.19
ATPsynthase beta	1.1.4	3	207, 224, 234	7525040	ATCg00480	no	53.94			5.38
RubisCO activase	1.3.13	2	177, 211	30687999	AT2G39730	yes	51.98	46.26		5.87	5.09
Malate synthase (MLS)	6.2	4	254, 308, a113, a113	334187411	AT5G03860	no	63.89			8.02
Malate dehydrogenase (MDH)	8.2.99	3	334, 350, 355	15232820	AT3G47520	yes	42.41	34.08		8.66	5.69
Acetyl-coenzyme A carboxylase carboxyl transferase subunit alpha (CAC3)	11.1.1	1	205	30687368	AT2G38040	yes	85.31	79.85	76.52	5.62	5.42	5.25
Fatty acid biosynthesis z (FabZ)	11.1.5	2	254, 308	72255615	Brassica rapa (AT5G10160 blast)	yes	24.12	19.03	8.90	9.33	6.22	9.57
Multi functional protein 2 (MFP2)	11.9.4.9	5	575, a69, a70, a83, c15	15231317	AT3G06860	no	78.84			9.24
Phosphoserine aminotransferase (PSAT)	13.1.5.1.2	4	370, 392, 524, a93	15237069	AT4G35630	yes	47.36	40.69		8.25	6.14
cystein synthase	13.1.5.3.1	1	252	334184908	AT2G43750	yes	41.66	35.40	28.20	8.14	5.71	5.67
Pyrroline-5-carboxylate reductase (P5CR)	13.2.2.3	3	381, a71, d8	145334418	AT5G14800	no	28.62			7.81
Myrosinase	16.5.1	1	369	127734	Sinapis alba (AT5G26000 blast)	no	61.13			5.61
Protein disulfide isomerase like 2-1 (PDI-like 2-1)	21.1	2	250, 276	145331431	AT2G47470	no	39.50			5.80
Thioredoxin z (TRX z)	21.1	1	6	15230779	AT3G06730	yes	20.67	11.68	8.08	5.65	4.17	4.11
Iron superoxide dismutase 3 (FSD3)	21.6	1	271	15237281	AT5G23310	yes	30.36	25.66	23.52	8.62	5.89	5.87
Serine hydroxymethyltransferase 1 (SHMT 1)	25.1	8	189, 358, 451, 452, 460, 469, 470, 482	15235745	AT4G37930	no	57.40			8.13
Serine hydroxymethyltransferase 2 (SHMT 2)	25.1	8	189, 358, 451, 452, 460, 469, 470, 483	30690404	AT5G26780	no	57.34			8.81
Chloroplast RNA steem-loop binding protein 41b (CSP41b)	27	40	4, 6, 108, 137, 193, 225, 239, 242, 250, 260, 273, 278, 280, 281, 282, 295, 296, 308, 311, 321, 329, 349, 354, 355, 356, 373, 377, 393, 394, 395, 402, 434, 444, 462, 479, 490, a98, a170, a184, a185,	15217485	AT1G09340	no	42.62			8.19
Plastid encoded RNA polymerase alpha (RpoA)	27.2	2	4, a132	7525065	ATCg00740	no	38.14			7.20
Chloroplast RNA steem-loop binding protein 41a (CSP41a)	27.3.99	8	7, 185, 218, 250, 271, 276, 279, 304	15229384	AT3G63140	yes	43.93	36.30		8.54	6.04
Plastid transcriptionally active chromosome 10 (pTAC10)	28.3*	3	40, 45, 55	297816052	Arabidopsis lyrata (AT3G48500 Blast)	yes	78.82	74.15		4.97	4.85
Plastid transcriptionally active chromosome 12 (pTAC12)	28.3*	1	21	30686151	AT2G34640	yes	60.90	59.10		4.96	4.94
Plastid transcriptionally active chromosome 6 (pTAC6)	28.3*	1	11	79318316	AT1G21600	yes	37.38	31.11		4.82	4.63
UDP-N-acetylmuamoylalanyl-d-glutamate-2,6-diaminopimelate ligase (MurE)	28.3*	3	14, 21, 34	240254313	AT1G63680	yes	85.59	81.16	73.65	4.56	4.51	4.46
Plastid ribosomal protein S5 (PRPS5)	29.2.1.1.1.1.5	14	518, 577, 585, a44, a47, a67, a68, a71, b1, b14, c41, d3, d4, d8	15226167	AT2G33800	yes	32.65	27.48		8.99	6.29
Plastid ribosomal protein L14 (PRPL14)	29.2.1.1.1.2	1	a53	297848252	Arabidopsis lyrata (ATCG00780 blast)	no	13.58			9.38
Plastid ribosomal protein L1 (PRPL1)	29.2.1.1.1.2.1	21	554, 565, 577, 585, a47, a48, a49, a67, a68, a70, a71, a72, a74, a75, a78, a81, a85, a86, d4, d5, d13	15229443	AT3G63490	yes	37.63	30.16	29.91	9.30	9.06	9.06
Plastid ribosomal protein L10 (PRPL10)	29.2.1.1.1.2.10	6	554, 557, a77, a85, d10, d11	15240644	AT5G13510	yes	24.74	20.31		9.36	9.13
Plastid ribosomal protein L12-1 (PRPL12-1)	29.2.1.1.1.2.12	2	64, 88	15232274	AT3G27830	yes	20.08	13.90		5.51	4.69
Plastid ribosomal protein L12-3 (PRPL12-3)	29.2.1.1.1.2.12	2	64, 88	15232276	AT3G27850	yes	19.68	13.90		5.51	4.69
Plastid ribosomal protein L15 (PRPL15)	29.2.1.1.1.2.15	2	582, a51	15230931	AT3G25920	yes	29.71	22.58		10.77	10.54
Plastid ribosomal protein L18 (PRPL18)	29.2.1.1.1.2.18	1	a53	15221153	AT1G48350	yes	18.73	13.73		9.92	9.76
Plastid ribosomal protein L21 (PRPL21)	29.2.1.1.1.2.21	2	c64, d7	15219695	AT1G35680	yes	24.04	15.45		9.32	9.63
Plastid ribosomal protein L24 (PRPL24)	29.2.1.1.1.2.24	2	582, a29	30696487	AT5G54600	yes	21.98	16.91		9.70	9.71
Plastid ribosomal protein L29 (PRPL29)	29.2.1.1.1.2.29	1	a31	257717595	Brassica napus (AT5G65220 Blast)	yes	19.38	13.56		10.50	10.08
Plastid ribosomal protein L4 (PRPL4)	29.2.1.1.1.2.4	12	65, 89, 273, 296, 316, 317, 326, 358, 402, 453, 460, 575	79317147	AT1G07320	yes	30.56	27.18		8.92	8.66
Plastid ribosomal protein L5 (PRPL5)	29.2.1.1.1.2.5	1	a7	15234136	AT4G01310	yes	28.34	24.28	20.66	10.00	9.78	9.77
Plastid ribosomal protein L6 (PRPL6)	29.2.1.1.1.2.6	17	18, 281, 591, 593, 596, 599, a7, a8, a10, a12, a13, a16, a20, a26, a29, a34, b10	15220443	AT1G05190	yes	24.71	18.49		9.89	9.83
Cytosolic ribosomal protein L11 (CRPL11)	29.2.1.2.2.11	1	a2	79595462	AT2G42740	no	20.83			9.94
Cytosolic ribosomal protein L22-2 (CRPL22-2)	29.2.1.2.2.22	2	a51, a59	145331980	AT3G05560	no	14.02			9.57
Eukaryotic translation initiation factor 1A (eIF1A)	29.2.3	1	88	334188030	AT5G35680	no	16.59			4.89
Translation initiation factor 2 (IF2)	29.2.3	7	39, 53, 144, 264, 266, 292, 298	15220055	AT1G17220	yes	109.75	103.24		7.15	6.05
Translation initiation factor 3 (IF3)	29.2.3	2	334, 577	18417644	AT4G30690	yes	31.82	30.45		9.55	9.55
Alpha-nascent polypeptide associated complex like protein 1 (Alpha-NAC-like protein 1)	29.2.4	1	5	15230476	AT3G12390	no	21.98			4.30
Alpha-nascent polypeptide associated complex like protein 3 (Alpha-NAC-like protein 3)	29.2.4	1	5	240256288	AT5G13850	no	22.06			4.42
Elongation factor 1-alpha4 (EF1-alpha4)	29.2.4	1	c30	186532608	AT5G60390	no	49.50			9.19
Elongation factor tu (EFtu)	29.2.4	1	209	15237059	AT4G20360	yes	51.63	44.72		5.84	5.32
tRNA/rRNA methyltransferase (SpoU)	29.2.7*	3	286, 314, 333	30680811	AT2G19870	no	65.56			8.57
Plastid transcriptionally active chromosome 4 (pTAC4)	29.3.3	4	243, 278, 280, 295	18408237	AT1G65260	yes	36.39	29.55	26.89	9.18	6.13	5.56
Fructokinase-like 1 (FLN1)	29.4.1	3	158, 175, 178	15232415	AT3G54090	yes	53.78	49.30		5.77	5.27
Eukaryotic translation initiation factor 3 (eIF3)	29.5.11.20	2	36, 37	15225611	AT2G39990	yes	31.86	27.66		4.92	4.82
Chloroplast heat shock cognate protein 70-2 (cpHSC70-2)	29.6	1	49	15240578	AT5G49910	yes	77.00	67.30	67.22	5.17	4.89	4.89
T-complex protein 1/ chaperonin60 family protein (TCP1/cpn60)	29.6	4	268, 285, 301, 332	15242093	AT5G20890	no	57.29			5.59
Actin	31.1	1	86	79324605	AT2G37620	no	41.80			5.31
Cruciferin 3 (CRU3)	33.1	2	31, 489	15235321	AT4G28520	no	58.24			6.53
Plastid transcriptionally active chromosome 18 (pTAC18)	35.2	1	255	15225202	AT2G32180	yes	16.33	12.85		8.87	6.55
Plastid transcriptionally active chromosome 7 (pTAC7)	35.2	1	a89	334187898	AT5G24314	yes	18.73	15.32		8.41	7.99
